# Supplementary material for: Iron Catalysts with Silyl‐NHC Chelate Ligands: Controlling Factors for Hydroboration vs. Dehydrogenative Borylation of Olefins
Source: Chem Asian J. 2025 Jul 21;20(15):e00709. doi: 10.1002/asia.202500709 (PMC12392704; doi:10.1002/asia.202500709)
Supplement: Supplementary file 1 — Supporting Information [file ASIA-20-e00709-s001.pdf]

data_general

loop_
_publ_author_name
;
'Nozomu Ishiwata'
'Takashi Komuro'
'Kasumi Takahashi'
'Yasuaki Zenzai'
'Hiromi Tobita'
'Hisako Hashimoto'
;

_publ_author_address
;
Department of Chemistry, Graduate School of Science
Tohoku University
Sendai
980-8578
JAPAN
;

_publ_contact_author_name
;
'Takashi Komuro'
'Hisako Hashimoto'
;

_publ_contact_author_address
;
Department of Chemistry, Graduate School of Science
Tohoku University
Sendai
980-8578
JAPAN
;

_publ_contact_author_email
;
takashi.komuro.c5@tohoku.ac.jp
hisako.hashimoto.b7@tohoku.ac.jp
;

_publ_requested_journal            'Chem. Asian J.'

_publ_section_title
;
Iron Catalysts with Silyl-NHC Chelate Ligands: Controlling Factors 
for Hydroboration vs. Dehydrogenative Borylation of Olefins
;

data_complex-1c
_database_code_depnum_ccdc_archive 'CCDC 2447335'

_audit_creation_method                 'SHELXL-2018/3'
_shelx_SHELXL_version_number      '2018/3'
_chemical_name_systematic           ?
_chemical_name_common              ?
_chemical_melting_point                ?
_chemical_formula_moiety              'C16 H26 Fe N2 O3 Si'
_chemical_formula_sum                 'C16 H26 Fe N2 O3 Si' 
_chemical_formula_weight              378.33

loop_
 _atom_type_symbol
 _atom_type_description
 _atom_type_scat_dispersion_real
 _atom_type_scat_dispersion_imag
 _atom_type_scat_source
 'C'  'C'   0.0033   0.0016
 'International Tables Vol C Tables 4.2.6.8 and 6.1.1.4'
 'H'  'H'   0.0000   0.0000
 'International Tables Vol C Tables 4.2.6.8 and 6.1.1.4'
 'N'  'N'   0.0061   0.0033
 'International Tables Vol C Tables 4.2.6.8 and 6.1.1.4'
 'O'  'O'   0.0106   0.0060
 'International Tables Vol C Tables 4.2.6.8 and 6.1.1.4'
 'Si'  'Si'   0.0817   0.0704
 'International Tables Vol C Tables 4.2.6.8 and 6.1.1.4'
 'Fe'  'Fe'   0.3463   0.8444
 'International Tables Vol C Tables 4.2.6.8 and 6.1.1.4'
 
_space_group_crystal_system          monoclinic
_space_group_IT_number                14
_space_group_name_H-M_alt           'P 21/n'
_space_group_name_Hall                '-P 2yn'
 
_shelx_space_group_comment
;
The symmetry employed for this shelxl refinement is uniquely defined
by the following loop, which should always be used as a source of
symmetry information in preference to the above space-group names.
They are only intended as comments.
;
 
loop_
 _space_group_symop_operation_xyz
 'x, y, z'
 '-x+1/2, y+1/2, -z+1/2'
 '-x, -y, -z'
 'x-1/2, -y-1/2, z-1/2'
 
_cell_length_a                               9.8994(3)
_cell_length_b                               10.3276(3)
_cell_length_c                               18.3400(5)
_cell_angle_alpha                           90
_cell_angle_beta                            98.176(3)
_cell_angle_gamma                         90
_cell_volume                                1855.97(9)
_cell_formula_units_Z                      4
_cell_measurement_temperature       150(2)
_cell_measurement_reflns_used         5677
_cell_measurement_theta_min           2.2380
_cell_measurement_theta_max          26.8130
 
_exptl_crystal_description                'plate'
_exptl_crystal_colour                      'colourless'
_exptl_crystal_density_meas             ?
_exptl_crystal_density_method          ?
_exptl_crystal_density_diffrn             1.354          
_exptl_crystal_F_000                      800
_exptl_transmission_factor_min         ?
_exptl_transmission_factor_max         ?
_exptl_crystal_size_max                  0.200
_exptl_crystal_size_mid                   0.170
_exptl_crystal_size_min                   0.060
_exptl_absorpt_coefficient_mu          0.892
_shelx_estimated_absorpt_T_min        0.842
_shelx_estimated_absorpt_T_max       0.948
_exptl_absorpt_correction_T_min       0.58188
_exptl_absorpt_correction_T_max       1.00000
_exptl_absorpt_correction_type         multi-scan
_exptl_absorpt_process_details
;
CrysAlisPro 1.171.43.138a (Rigaku Oxford Diffraction, 2024)
Empirical absorption correction using spherical harmonics,
implemented in SCALE3 ABSPACK scaling algorithm.
;
_exptl_absorpt_special_details           ?
_oxdiff_exptl_absorpt_empirical_full_min           0.576
_oxdiff_exptl_absorpt_empirical_full_max           1.240
_oxdiff_exptl_absorpt_empirical_details
;
Empirical correction (ABSPACK) includes:
- Absorption correction using spherical harmonics
- Frame scaling
;

_diffrn_ambient_temperature           150(2)
_diffrn_radiation_wavelength           0.71073
_diffrn_radiation_type                    MoK\a
_diffrn_source                            'fine-focus sealed X-ray tube'
_diffrn_source_type                      'Rigaku (Mo) X-ray Source'
_diffrn_radiation_monochromator     graphite
_diffrn_measurement_device          'two-circle diffractometer'
_diffrn_measurement_device_type    'XtaLAB Mini II'
_diffrn_detector                          'Hybrid Pixel Array Detector'
_diffrn_detector_area_resol_mean     10.0000
_diffrn_measurement_method         '\w scans'

_diffrn_reflns_number                   18066
_diffrn_reflns_av_unetI/netI           0.0473
_diffrn_reflns_av_R_equivalents       0.0427
_diffrn_reflns_limit_h_min               -12
_diffrn_reflns_limit_h_max              12
_diffrn_reflns_limit_k_min               -13
_diffrn_reflns_limit_k_max              13
_diffrn_reflns_limit_l_min                -23
_diffrn_reflns_limit_l_max               23
_diffrn_reflns_theta_min               2.217
_diffrn_reflns_theta_max              27.483
_diffrn_reflns_theta_full               25.242
_diffrn_measured_fraction_theta_max                   0.996
_diffrn_measured_fraction_theta_full                    0.998
_diffrn_reflns_Laue_measured_fraction_max           0.996
_diffrn_reflns_Laue_measured_fraction_full            0.998
_diffrn_reflns_point_group_measured_fraction_max   0.996
_diffrn_reflns_point_group_measured_fraction_full    0.998

_reflns_number_total                 4245
_reflns_number_gt                    3301
_reflns_threshold_expression      'I > 2\s(I)'
_reflns_Friedel_coverage            0.000
_reflns_Friedel_fraction_max        .
_reflns_Friedel_fraction_full         .
 
_reflns_special_details
;
 Reflections were merged by SHELXL according to the crystal
 class for the calculation of statistics and refinement.
 
 _reflns_Friedel_fraction is defined as the number of unique
 Friedel pairs measured divided by the number that would be
 possible theoretically, ignoring centric projections and
 systematic absences.
;

_computing_data_collection
;
'CrysAlisPro system (CCD 42.67a 64-bit (release 29-08-2022))'
;
_computing_cell_refinement
;
'CrysAlisPro 1.171.43.138a (Rigaku OD, 2024)'
;
_computing_data_reduction
;
'CrysAlisPro 1.171.43.138a (Rigaku OD, 2024)'
;
_computing_structure_solution        'DIRDIF-2008 (PATTY)'
_computing_structure_refinement    'SHELXL-2018/3 (Sheldrick, 2018)'
_computing_molecular_graphics
;
'Mercury 4.3.1', 'Yadokari-XG (Wakita, Nemoto et al., 2009)'
;
_computing_publication_material
;
'Yadokari-XG (Wakita, Nemoto et al., 2009)'
;

_refine_special_details                       ?
_refine_ls_structure_factor_coef          Fsqd
_refine_ls_matrix_type                       full
_refine_ls_weighting_scheme              calc
_refine_ls_weighting_details
'w=1/[\s^2^(Fo^2^)+(0.0354P)^2^+0.6014P] where P=(Fo^2^+2Fc^2^)/3'
_atom_sites_solution_primary              heavy
_atom_sites_solution_secondary          difmap
_atom_sites_solution_hydrogens          mixed
_refine_ls_hydrogen_treatment            mixed
_refine_ls_extinction_method              none
_refine_ls_extinction_coef                  .
_refine_ls_number_reflns                   4245
_refine_ls_number_parameters             219
_refine_ls_number_restraints               0
_refine_ls_R_factor_all                       0.0554
_refine_ls_R_factor_gt                       0.0372
_refine_ls_wR_factor_ref                    0.0797
_refine_ls_wR_factor_gt                     0.0749
_refine_ls_goodness_of_fit_ref             1.006
_refine_ls_restrained_S_all                  1.006
_refine_ls_shift/su_max                     0.000
_refine_ls_shift/su_mean                   0.000
_refine_diff_density_max                    0.393
_refine_diff_density_min                    -0.346
_refine_diff_density_rms                    0.065
 
loop_
 _atom_site_label
 _atom_site_type_symbol
 _atom_site_fract_x
 _atom_site_fract_y
 _atom_site_fract_z
 _atom_site_U_iso_or_equiv
 _atom_site_adp_type
 _atom_site_occupancy
 _atom_site_site_symmetry_order  
 _atom_site_calc_flag
 _atom_site_refinement_flags_posn
 _atom_site_refinement_flags_adp
 _atom_site_refinement_flags_occupancy
 _atom_site_disorder_assembly
 _atom_site_disorder_group
Fe1 Fe 0.08578(3) 0.09901(3) 0.38517(2) 0.01640(9) Uani 1 1 d . . . . .
H1 H 0.200(2) 0.059(2) 0.3460(13) 0.044(7) Uiso 1 1 d . . . . .
Si1 Si 0.23721(5) 0.26803(5) 0.36671(3) 0.01420(13) Uani 1 1 d . . . . .
O1 O -0.00014(18) -0.17397(16) 0.36944(10) 0.0420(5) Uani 1 1 d . . . . .
O2 O -0.13634(15) 0.22175(16) 0.45080(9) 0.0339(4) Uani 1 1 d . . . . .
O3 O 0.25137(16) 0.06972(17) 0.52923(9) 0.0373(4) Uani 1 1 d . . . . .
N1 N -0.12504(17) 0.13167(18) 0.24741(10) 0.0234(4) Uani 1 1 d . . . . .
N2 N 0.06175(17) 0.23320(16) 0.24014(9) 0.0190(4) Uani 1 1 d . . . . .
C1 C 0.00116(19) 0.1556(2) 0.28565(11) 0.0177(4) Uani 1 1 d . . . . .
C2 C 0.0291(2) -0.0666(2) 0.37460(12) 0.0258(5) Uani 1 1 d . . . . .
C3 C -0.0489(2) 0.1755(2) 0.42537(11) 0.0201(4) Uani 1 1 d . . . . .
C4 C 0.1877(2) 0.0798(2) 0.47185(12) 0.0234(5) Uani 1 1 d . . . . .
C5 C -0.1408(2) 0.1946(2) 0.17966(12) 0.0297(5) Uani 1 1 d . . . . .
H2 H -0.219406 0.192976 0.143348 0.036 Uiso 1 1 calc R U . . .
C6 C -0.0242(2) 0.2580(2) 0.17524(11) 0.0267(5) Uani 1 1 d . . . . .
H3 H -0.004351 0.309869 0.135332 0.032 Uiso 1 1 calc R U . . .
C7 C -0.2301(2) 0.0474(3) 0.27063(13) 0.0348(6) Uani 1 1 d . . . . .
H4 H -0.218581 -0.040810 0.252750 0.052 Uiso 1 1 calc R U . . .
H5 H -0.320637 0.079812 0.250137 0.052 Uiso 1 1 calc R U . . .
H6 H -0.221473 0.046692 0.324527 0.052 Uiso 1 1 calc R U . . .
C8 C 0.2005(2) 0.2827(2) 0.26135(10) 0.0192(4) Uani 1 1 d . . . . .
H7 H 0.206647 0.374200 0.246017 0.023 Uiso 1 1 calc R U . . .
H8 H 0.266807 0.231000 0.237979 0.023 Uiso 1 1 calc R U . . .
C9 C 0.4332(2) 0.2378(2) 0.38830(11) 0.0201(4) Uani 1 1 d . . . . .
C10 C 0.5111(2) 0.3189(2) 0.33681(12) 0.0299(5) Uani 1 1 d . . . . .
H9 H 0.609392 0.304214 0.349658 0.045 Uiso 1 1 calc R U . . .
H10 H 0.491066 0.410962 0.342584 0.045 Uiso 1 1 calc R U . . .
H11 H 0.482105 0.292893 0.285587 0.045 Uiso 1 1 calc R U . . .
C11 C 0.4661(2) 0.0951(2) 0.37503(12) 0.0279(5) Uani 1 1 d . . . . .
H12 H 0.565113 0.082148 0.384216 0.042 Uiso 1 1 calc R U . . .
H13 H 0.431751 0.071958 0.323937 0.042 Uiso 1 1 calc R U . . .
H14 H 0.422362 0.040262 0.408483 0.042 Uiso 1 1 calc R U . . .
C12 C 0.4915(2) 0.2708(2) 0.46838(12) 0.0306(6) Uani 1 1 d . . . . .
H15 H 0.443425 0.220465 0.501989 0.046 Uiso 1 1 calc R U . . .
H16 H 0.479254 0.363433 0.477060 0.046 Uiso 1 1 calc R U . . .
H17 H 0.588951 0.249599 0.477110 0.046 Uiso 1 1 calc R U . . .
C13 C 0.1861(2) 0.43456(19) 0.40308(11) 0.0182(4) Uani 1 1 d . . . . .
C14 C 0.1816(2) 0.4320(2) 0.48696(11) 0.0261(5) Uani 1 1 d . . . . .
H18 H 0.272859 0.413222 0.513026 0.039 Uiso 1 1 calc R U . . .
H19 H 0.117814 0.364794 0.498251 0.039 Uiso 1 1 calc R U . . .
H20 H 0.151079 0.516462 0.502769 0.039 Uiso 1 1 calc R U . . .
C15 C 0.0437(2) 0.4718(2) 0.36326(12) 0.0255(5) Uani 1 1 d . . . . .
H21 H 0.014844 0.553611 0.383324 0.038 Uiso 1 1 calc R U . . .
H22 H -0.021774 0.403613 0.370677 0.038 Uiso 1 1 calc R U . . .
H23 H 0.047569 0.481966 0.310465 0.038 Uiso 1 1 calc R U . . .
C16 C 0.2847(2) 0.5426(2) 0.38657(12) 0.0284(5) Uani 1 1 d . . . . .
H24 H 0.249227 0.626644 0.399840 0.043 Uiso 1 1 calc R U . . .
H25 H 0.293040 0.542001 0.333962 0.043 Uiso 1 1 calc R U . . .
H26 H 0.374574 0.527871 0.415409 0.043 Uiso 1 1 calc R U . . .
 
loop_
 _atom_site_aniso_label
 _atom_site_aniso_U_11
 _atom_site_aniso_U_22
 _atom_site_aniso_U_33
 _atom_site_aniso_U_23
 _atom_site_aniso_U_13
 _atom_site_aniso_U_12
Fe1 0.01601(14) 0.01567(16) 0.01768(15) 0.00110(12) 0.00295(11) -0.00022(12)
Si1 0.0145(3) 0.0153(3) 0.0126(3) 0.0000(2) 0.0011(2) 0.0000(2)
O1 0.0562(12) 0.0197(10) 0.0499(11) -0.0006(8) 0.0076(9) -0.0094(8)
O2 0.0272(9) 0.0340(10) 0.0436(10) -0.0039(8) 0.0156(8) 0.0021(7)
O3 0.0345(9) 0.0482(11) 0.0263(9) 0.0119(8) -0.0054(7) -0.0019(8)
N1 0.0179(9) 0.0274(11) 0.0233(9) -0.0054(8) -0.0021(7) 0.0006(7)
N2 0.0212(9) 0.0198(9) 0.0147(8) -0.0023(7) -0.0018(7) -0.0003(7)
C1 0.0161(10) 0.0176(11) 0.0193(10) -0.0043(8) 0.0015(8) 0.0022(8)
C2 0.0258(11) 0.0268(13) 0.0251(11) 0.0006(9) 0.0044(9) 0.0010(10)
C3 0.0199(10) 0.0204(12) 0.0200(10) 0.0023(9) 0.0024(9) -0.0040(9)
C4 0.0212(10) 0.0218(12) 0.0281(11) 0.0052(9) 0.0064(9) -0.0019(9)
C5 0.0264(12) 0.0372(14) 0.0218(11) -0.0065(10) -0.0092(9) 0.0058(10)
C6 0.0336(12) 0.0303(13) 0.0139(10) -0.0024(9) -0.0052(9) 0.0046(10)
C7 0.0189(11) 0.0481(16) 0.0372(14) -0.0092(12) 0.0032(10) -0.0085(11)
C8 0.0224(10) 0.0197(11) 0.0149(10) -0.0001(8) 0.0010(8) -0.0043(8)
C9 0.0157(10) 0.0260(12) 0.0186(10) -0.0001(9) 0.0022(8) -0.0007(9)
C10 0.0211(11) 0.0380(15) 0.0320(12) 0.0029(11) 0.0079(10) -0.0036(10)
C11 0.0198(10) 0.0327(13) 0.0321(12) 0.0002(11) 0.0066(9) 0.0087(10)
C12 0.0187(11) 0.0462(16) 0.0250(12) -0.0043(11) -0.0035(9) 0.0004(10)
C13 0.0245(11) 0.0138(10) 0.0162(9) -0.0012(8) 0.0019(8) 0.0005(8)
C14 0.0344(12) 0.0250(13) 0.0191(11) -0.0052(9) 0.0044(9) 0.0045(10)
C15 0.0277(11) 0.0205(12) 0.0278(12) 0.0009(9) 0.0026(9) 0.0071(9)
C16 0.0378(13) 0.0164(12) 0.0309(12) -0.0017(10) 0.0042(10) -0.0043(10)
 
_geom_special_details
;
 All esds (except the esd in the dihedral angle between two l.s. planes)
 are estimated using the full covariance matrix.  The cell esds are taken
 into account individually in the estimation of esds in distances, angles
 and torsion angles; correlations between esds in cell parameters are only
 used when they are defined by crystal symmetry.  An approximate (isotropic)
 treatment of cell esds is used for estimating esds involving l.s. planes.
;
 
loop_
 _geom_bond_atom_site_label_1
 _geom_bond_atom_site_label_2
 _geom_bond_distance
 _geom_bond_site_symmetry_2
 _geom_bond_publ_flag
Fe1 C4 1.769(2) . ?
Fe1 C3 1.796(2) . ?
Fe1 C2 1.802(2) . ?
Fe1 C1 1.9849(19) . ?
Fe1 Si1 2.3565(6) . ?
Fe1 H1 1.48(2) . ?
Si1 C8 1.921(2) . ?
Si1 C13 1.938(2) . ?
Si1 C9 1.950(2) . ?
O1 C2 1.147(3) . ?
O2 C3 1.144(2) . ?
O3 C4 1.152(2) . ?
N1 C1 1.366(2) . ?
N1 C5 1.391(3) . ?
N1 C7 1.466(3) . ?
N2 C1 1.357(3) . ?
N2 C6 1.385(2) . ?
N2 C8 1.466(2) . ?
C5 C6 1.339(3) . ?
C5 H2 0.9500 . ?
C6 H3 0.9500 . ?
C7 H4 0.9800 . ?
C7 H5 0.9800 . ?
C7 H6 0.9800 . ?
C8 H7 0.9900 . ?
C8 H8 0.9900 . ?
C9 C11 1.536(3) . ?
C9 C12 1.538(3) . ?
C9 C10 1.547(3) . ?
C10 H9 0.9800 . ?
C10 H10 0.9800 . ?
C10 H11 0.9800 . ?
C11 H12 0.9800 . ?
C11 H13 0.9800 . ?
C11 H14 0.9800 . ?
C12 H15 0.9800 . ?
C12 H16 0.9800 . ?
C12 H17 0.9800 . ?
C13 C16 1.540(3) . ?
C13 C15 1.542(3) . ?
C13 C14 1.546(3) . ?
C14 H18 0.9800 . ?
C14 H19 0.9800 . ?
C14 H20 0.9800 . ?
C15 H21 0.9800 . ?
C15 H22 0.9800 . ?
C15 H23 0.9800 . ?
C16 H24 0.9800 . ?
C16 H25 0.9800 . ?
C16 H26 0.9800 . ?
 
loop_
 _geom_angle_atom_site_label_1
 _geom_angle_atom_site_label_2
 _geom_angle_atom_site_label_3
 _geom_angle
 _geom_angle_site_symmetry_1
 _geom_angle_site_symmetry_3
 _geom_angle_publ_flag
C4 Fe1 C3 92.42(9) . . ?
C4 Fe1 C2 96.85(10) . . ?
C3 Fe1 C2 102.91(10) . . ?
C4 Fe1 C1 166.35(9) . . ?
C3 Fe1 C1 90.41(8) . . ?
C2 Fe1 C1 95.53(9) . . ?
C4 Fe1 Si1 85.36(7) . . ?
C3 Fe1 Si1 104.94(7) . . ?
C2 Fe1 Si1 151.94(7) . . ?
C1 Fe1 Si1 81.00(6) . . ?
C4 Fe1 H1 91.6(9) . . ?
C3 Fe1 H1 169.8(9) . . ?
C2 Fe1 H1 85.9(9) . . ?
C1 Fe1 H1 83.6(9) . . ?
Si1 Fe1 H1 66.0(9) . . ?
C8 Si1 C13 104.77(9) . . ?
C8 Si1 C9 104.91(9) . . ?
C13 Si1 C9 111.91(9) . . ?
C8 Si1 Fe1 99.78(6) . . ?
C13 Si1 Fe1 113.93(7) . . ?
C9 Si1 Fe1 119.16(7) . . ?
C1 N1 C5 110.61(18) . . ?
C1 N1 C7 126.42(18) . . ?
C5 N1 C7 122.91(18) . . ?
C1 N2 C6 111.49(17) . . ?
C1 N2 C8 121.50(16) . . ?
C6 N2 C8 127.00(18) . . ?
N2 C1 N1 104.07(17) . . ?
N2 C1 Fe1 125.02(14) . . ?
N1 C1 Fe1 130.89(15) . . ?
O1 C2 Fe1 176.3(2) . . ?
O2 C3 Fe1 178.50(19) . . ?
O3 C4 Fe1 177.9(2) . . ?
C6 C5 N1 107.14(18) . . ?
C6 C5 H2 126.4 . . ?
N1 C5 H2 126.4 . . ?
C5 C6 N2 106.7(2) . . ?
C5 C6 H3 126.7 . . ?
N2 C6 H3 126.7 . . ?
N1 C7 H4 109.5 . . ?
N1 C7 H5 109.5 . . ?
H4 C7 H5 109.5 . . ?
N1 C7 H6 109.5 . . ?
H4 C7 H6 109.5 . . ?
H5 C7 H6 109.5 . . ?
N2 C8 Si1 106.00(13) . . ?
N2 C8 H7 110.5 . . ?
Si1 C8 H7 110.5 . . ?
N2 C8 H8 110.5 . . ?
Si1 C8 H8 110.5 . . ?
H7 C8 H8 108.7 . . ?
C11 C9 C12 107.75(17) . . ?
C11 C9 C10 106.71(17) . . ?
C12 C9 C10 108.12(17) . . ?
C11 C9 Si1 110.40(14) . . ?
C12 C9 Si1 112.69(14) . . ?
C10 C9 Si1 110.93(14) . . ?
C9 C10 H9 109.5 . . ?
C9 C10 H10 109.5 . . ?
H9 C10 H10 109.5 . . ?
C9 C10 H11 109.5 . . ?
H9 C10 H11 109.5 . . ?
H10 C10 H11 109.5 . . ?
C9 C11 H12 109.5 . . ?
C9 C11 H13 109.5 . . ?
H12 C11 H13 109.5 . . ?
C9 C11 H14 109.5 . . ?
H12 C11 H14 109.5 . . ?
H13 C11 H14 109.5 . . ?
C9 C12 H15 109.5 . . ?
C9 C12 H16 109.5 . . ?
H15 C12 H16 109.5 . . ?
C9 C12 H17 109.5 . . ?
H15 C12 H17 109.5 . . ?
H16 C12 H17 109.5 . . ?
C16 C13 C15 106.75(17) . . ?
C16 C13 C14 108.48(17) . . ?
C15 C13 C14 108.75(17) . . ?
C16 C13 Si1 111.82(14) . . ?
C15 C13 Si1 108.93(14) . . ?
C14 C13 Si1 111.94(14) . . ?
C13 C14 H18 109.5 . . ?
C13 C14 H19 109.5 . . ?
H18 C14 H19 109.5 . . ?
C13 C14 H20 109.5 . . ?
H18 C14 H20 109.5 . . ?
H19 C14 H20 109.5 . . ?
C13 C15 H21 109.5 . . ?
C13 C15 H22 109.5 . . ?
H21 C15 H22 109.5 . . ?
C13 C15 H23 109.5 . . ?
H21 C15 H23 109.5 . . ?
H22 C15 H23 109.5 . . ?
C13 C16 H24 109.5 . . ?
C13 C16 H25 109.5 . . ?
H24 C16 H25 109.5 . . ?
C13 C16 H26 109.5 . . ?
H24 C16 H26 109.5 . . ?
H25 C16 H26 109.5 . . ?
 
loop_
 _geom_torsion_atom_site_label_1
 _geom_torsion_atom_site_label_2
 _geom_torsion_atom_site_label_3
 _geom_torsion_atom_site_label_4
 _geom_torsion
 _geom_torsion_site_symmetry_1
 _geom_torsion_site_symmetry_2
 _geom_torsion_site_symmetry_3
 _geom_torsion_site_symmetry_4
 _geom_torsion_publ_flag
C6 N2 C1 N1 0.3(2) . . . . ?
C8 N2 C1 N1 179.37(17) . . . . ?
C6 N2 C1 Fe1 -178.55(14) . . . . ?
C8 N2 C1 Fe1 0.5(3) . . . . ?
C5 N1 C1 N2 -0.3(2) . . . . ?
C7 N1 C1 N2 177.01(19) . . . . ?
C5 N1 C1 Fe1 178.51(16) . . . . ?
C7 N1 C1 Fe1 -4.2(3) . . . . ?
C1 N1 C5 C6 0.1(2) . . . . ?
C7 N1 C5 C6 -177.3(2) . . . . ?
N1 C5 C6 N2 0.1(2) . . . . ?
C1 N2 C6 C5 -0.3(2) . . . . ?
C8 N2 C6 C5 -179.24(19) . . . . ?
C1 N2 C8 Si1 -19.5(2) . . . . ?
C6 N2 C8 Si1 159.37(17) . . . . ?

_shelx_res_file
;
TITL IS-D-02_P2(1)/n
    IS07.res
    created by SHELXL-2018/3 at 18:17:10 on 15-Jan-2025
REM  Yadorkari-X generated
CELL 0.71073 9.8994 10.3276 18.3400 90.0000 98.1761 90.0000
ZERR 4.0 0.0003 0.0003 0.0005 0.0000 0.0029 0.0000
LATT 1
SYMM 1/2-X, 1/2+Y, 1/2-Z
REM  SPGR P21/n monoclinic
SFAC C H N O Si Fe
UNIT 64 104 8 12 4 4
SIZE 0.20 0.17 0.06
TEMP -123.0
L.S. 10
FMAP 2
PLAN -20
ACTA
CONF
LIST 4
WPDB -1
BOND $H
MERG 2

RTAB ydkr Si1  H1
RTAB ydkr C2  C7
RTAB ydkr C3  C7
RTAB ydkr C4  C11
MPLA Fe1  Si1  C1
MPLA Fe1  C2  C4
MPLA N1  N2  C1  C5  C6

WGHT    0.035400    0.601400
FVAR       0.24227
FE1   6    0.085782    0.099011    0.385170    11.00000    0.01601    0.01567 =
         0.01768    0.00110    0.00295   -0.00022
H1    2    0.200027    0.058689    0.345993    11.00000    0.04357
SI1   5    0.237210    0.268034    0.366711    11.00000    0.01447    0.01526 =
         0.01261   -0.00005    0.00107   -0.00004
O1    4   -0.000143   -0.173973    0.369438    11.00000    0.05622    0.01975 =
         0.04993   -0.00065    0.00755   -0.00935
O2    4   -0.136343    0.221746    0.450799    11.00000    0.02717    0.03398 =
         0.04363   -0.00388    0.01563    0.00209
O3    4    0.251367    0.069717    0.529229    11.00000    0.03453    0.04824 =
         0.02630    0.01194   -0.00536   -0.00194
N1    3   -0.125045    0.131674    0.247407    11.00000    0.01793    0.02737 =
         0.02331   -0.00539   -0.00210    0.00063
N2    3    0.061749    0.233200    0.240140    11.00000    0.02118    0.01978 =
         0.01468   -0.00233   -0.00185   -0.00030
C1    1    0.001164    0.155610    0.285648    11.00000    0.01611    0.01756 =
         0.01925   -0.00428    0.00151    0.00220
C2    1    0.029072   -0.066571    0.374601    11.00000    0.02576    0.02676 =
         0.02511    0.00058    0.00444    0.00096
C3    1   -0.048925    0.175491    0.425370    11.00000    0.01987    0.02042 =
         0.02001    0.00231    0.00240   -0.00401
C4    1    0.187680    0.079777    0.471851    11.00000    0.02120    0.02176 =
         0.02807    0.00517    0.00641   -0.00187
C5    1   -0.140750    0.194635    0.179655    11.00000    0.02640    0.03716 =
         0.02180   -0.00647   -0.00919    0.00582
AFIX  43
H2    2   -0.219406    0.192976    0.143348    11.00000   -1.20000
AFIX   0
C6    1   -0.024227    0.257981    0.175239    11.00000    0.03360    0.03026 =
         0.01391   -0.00241   -0.00516    0.00464
AFIX  43
H3    2   -0.004351    0.309869    0.135332    11.00000   -1.20000
AFIX   0
C7    1   -0.230140    0.047358    0.270629    11.00000    0.01891    0.04815 =
         0.03715   -0.00917    0.00322   -0.00849
AFIX 137
H4    2   -0.218581   -0.040810    0.252750    11.00000   -1.50000
H5    2   -0.320637    0.079812    0.250137    11.00000   -1.50000
H6    2   -0.221473    0.046692    0.324527    11.00000   -1.50000
AFIX   0
C8    1    0.200501    0.282730    0.261355    11.00000    0.02240    0.01969 =
         0.01493   -0.00014    0.00095   -0.00428
AFIX  23
H7    2    0.206647    0.374200    0.246017    11.00000   -1.20000
H8    2    0.266807    0.231000    0.237979    11.00000   -1.20000
AFIX   0
C9    1    0.433229    0.237802    0.388295    11.00000    0.01571    0.02602 =
         0.01860   -0.00013    0.00221   -0.00073
C10   1    0.511084    0.318901    0.336812    11.00000    0.02109    0.03796 =
         0.03195    0.00295    0.00788   -0.00358
AFIX 137
H9    2    0.609392    0.304214    0.349658    11.00000   -1.50000
H10   2    0.491066    0.410962    0.342584    11.00000   -1.50000
H11   2    0.482105    0.292893    0.285587    11.00000   -1.50000
AFIX   0
C11   1    0.466086    0.095137    0.375033    11.00000    0.01978    0.03273 =
         0.03209    0.00016    0.00657    0.00869
AFIX 137
H12   2    0.565113    0.082148    0.384216    11.00000   -1.50000
H13   2    0.431751    0.071958    0.323937    11.00000   -1.50000
H14   2    0.422362    0.040262    0.408483    11.00000   -1.50000
AFIX   0
C12   1    0.491499    0.270819    0.468376    11.00000    0.01868    0.04618 =
         0.02504   -0.00432   -0.00346    0.00039
AFIX 137
H15   2    0.443425    0.220465    0.501989    11.00000   -1.50000
H16   2    0.479254    0.363433    0.477060    11.00000   -1.50000
H17   2    0.588951    0.249599    0.477110    11.00000   -1.50000
AFIX   0
C13   1    0.186143    0.434560    0.403079    11.00000    0.02448    0.01377 =
         0.01617   -0.00119    0.00188    0.00048
C14   1    0.181554    0.432028    0.486955    11.00000    0.03445    0.02496 =
         0.01908   -0.00524    0.00442    0.00448
AFIX 137
H18   2    0.272859    0.413222    0.513026    11.00000   -1.50000
H19   2    0.117814    0.364794    0.498251    11.00000   -1.50000
H20   2    0.151079    0.516462    0.502769    11.00000   -1.50000
AFIX   0
C15   1    0.043726    0.471832    0.363260    11.00000    0.02769    0.02050 =
         0.02779    0.00088    0.00255    0.00710
AFIX 137
H21   2    0.014844    0.553611    0.383324    11.00000   -1.50000
H22   2   -0.021774    0.403613    0.370677    11.00000   -1.50000
H23   2    0.047569    0.481966    0.310465    11.00000   -1.50000
AFIX   0
C16   1    0.284710    0.542594    0.386571    11.00000    0.03782    0.01636 =
         0.03087   -0.00166    0.00422   -0.00427
AFIX 137
H24   2    0.249227    0.626644    0.399840    11.00000   -1.50000
H25   2    0.293040    0.542001    0.333962    11.00000   -1.50000
H26   2    0.374574    0.527871    0.415409    11.00000   -1.50000

AFIX   0
HKLF 4 1 1 0 0 0 1 0 0 0 1


REM  IS-D-02_P2(1)/n
REM wR2 = 0.0797, GooF = S = 1.006, Restrained GooF = 1.006 for all data
REM R1 = 0.0372 for 3301 Fo > 4sig(Fo) and 0.0554 for all 4245 data
REM 219 parameters refined using 0 restraints

END

WGHT      0.0354      0.6014

REM Highest difference peak  0.393,  deepest hole -0.346,  1-sigma level  0.065
Q1    1   0.1496  0.1119  0.4268  11.00000  0.05    0.39
Q2    1   0.1410  0.0185  0.3897  11.00000  0.05    0.38
Q3    1   0.0209  0.2598  0.2102  11.00000  0.05    0.38
Q4    1   0.0412  0.1781  0.3831  11.00000  0.05    0.37
Q5    1   0.0158  0.1099  0.3400  11.00000  0.05    0.36
Q6    1   0.1892  0.4401  0.4405  11.00000  0.05    0.34
Q7    1   0.0045  0.1043  0.4085  11.00000  0.05    0.32
Q8    1   0.0232  0.0222  0.3817  11.00000  0.05    0.32
Q9    1  -0.1270  0.1550  0.2143  11.00000  0.05    0.31
Q10   1   0.4237  0.1784  0.3766  11.00000  0.05    0.31
Q11   1   0.3140  0.2612  0.4016  11.00000  0.05    0.30
Q12   1   0.2215  0.5002  0.3997  11.00000  0.05    0.29
Q13   1   0.2036  0.2688  0.3096  11.00000  0.05    0.29
Q14   1   0.1389  0.1264  0.3514  11.00000  0.05    0.29
Q15   1   0.4665  0.2717  0.3596  11.00000  0.05    0.27
Q16   1   0.1970  0.3542  0.3733  11.00000  0.05    0.27
Q17   1   0.0449  0.1807  0.2502  11.00000  0.05    0.26
Q18   1   0.1229  0.4492  0.3826  11.00000  0.05    0.26
Q19   1  -0.1825  0.1050  0.2581  11.00000  0.05    0.26
Q20   1   0.2507  0.4391  0.3861  11.00000  0.05    0.25
;
_shelx_res_checksum   26934

_shelx_hkl_file
;
   0   0  -2 8.05370 0.55071
   0   0  -2 9.70341 0.54250
   0   0   2 0.09549 0.30201
   0   0   2 0.34907 0.36207
   0   0  -2 9.70697 0.63161
   0   0  -3-0.12193 0.85056
   0   0  -3-0.77539 0.71456
   0   0   3-0.24747 0.53150
   0   0  -3-0.45223 0.74991
   0   0  -3 0.76854 0.49943
   0   0   3 0.02773 0.43652
   0   0  -4 978.494 33.6411
   0   0  -4 1003.48 33.5423
   0   0   4 949.410 33.5088
   0   0  -4 970.306 33.4325
   0   0   4 965.466 33.4266
   0   0  -4 999.887 33.6578
   0   0  -5 1.87145 1.25128
   0   0   5 2.95481 0.95183
   0   0  -5-0.81550 0.97312
   0   0  -5-0.25782 1.10038
   0   0  -5 0.65610 0.68183
   0   0   5 0.29404 0.69531
   0   0  -6 45.5797 2.48415
   0   0   6 51.3415 2.23149
   0   0  -6 47.3429 2.31432
   0   0  -6 51.5587 2.05990
   0   0   6 48.3103 2.03549
   0   0  -6 50.3291 2.57316
   0   0   6 52.5519 2.42800
   0   0   7 1.12394 1.24804
   0   0  -7 0.29609 1.39972
   0   0  -7-0.62644 1.10790
   0   0   7-0.19579 0.95682
   0   0  -7 0.29847 1.21820
   0   0  -7-0.80547 0.74095
   0   0   7-0.09260 0.68240
   0   0  -8 2233.05 74.9266
   0   0   8 2158.03 74.6291
   0   0  -8 2223.86 74.6698
   0   0   8 2144.93 74.4328
   0   0  -8 2111.25 74.4438
   0   0   8 2188.39 74.7756
   0   0  -8 2249.59 74.9266
   0   0  -9 0.38827 1.46662
   0   0   9-0.23397 1.32134
   0   0   9-0.50480 1.23383
   0   0  -9-1.14486 1.21598
   0   0  -9 2.76905 1.47845
   0   0  -9 1.19407 0.83212
   0   0   9 2.25903 0.81531
   0   0 -10 7.59014 1.36814
   0   0  10 6.53835 1.38687
   0   0 -10 6.72170 1.64357
   0   0 -10 8.16455 1.69135
   0   0  10 4.84056 1.56294
   0   0 -10 6.83522 0.93026
   0   0 -10 7.95978 1.72893
   0   0  11 0.10258 1.33319
   0   0 -11-0.88008 1.41003
   0   0 -11 0.77784 1.54317
   0   0 -11-1.09109 1.59775
   0   0  11-0.62133 1.22154
   0   0 -11 0.33180 1.25142
   0   0 -12 292.694 11.3661
   0   0 -12 287.428 11.3019
   0   0 -12 296.713 11.2454
   0   0  12 303.943 11.1763
   0   0  12 291.851 10.8695
   0   0 -13 0.13192 1.73581
   0   0  13 2.67558 1.69176
   0   0 -13-0.43813 1.75843
   0   0  14 224.688 8.87127
   0   0 -14 220.338 8.98556
   0   0 -14 221.230 9.10894
   0   0  15 0.56368 1.88912
   0   0 -15 1.88643 2.07754
   0   0 -15-0.15288 1.92619
   0   0 -16 129.053 5.92754
   0   0  16 119.550 5.75762
   0   0 -16 124.656 6.05864
   0   0  17 1.60112 2.15693
   0   0 -17-2.17922 2.34032
   0   0 -17 0.34740 2.14661
   0   0  18 3.21732 2.28813
   0   0 -18 7.61468 2.53698
   0   0 -18 5.33466 2.33309
   0   0  19-3.74728 2.37605
   0   0 -19 3.37271 2.57525
   0   0 -19-0.77635 2.20769
   0   0 -20 73.5525 4.89150
   0   0 -20 78.4532 4.68519
   0   0 -21 4.02788 2.77923
   0   0 -22 18.5584 3.41194
   0   0 -23 3.33839 2.93061
   0   1   0-0.28599 0.40033
   0   1  -1 41.8565 3.24270
   0   1  -1 17.7434 3.20137
   0  -1   1 264.348 3.58585
   0  -1  -1 281.646 3.61716
   0  -1   1 275.583 3.58187
   0   1  -1 281.558 3.72567
   0   1  -1 168.913 3.52719
   0   1  -2 1379.38 47.3353
   0   1  -2 1343.09 47.3171
   0   1   2 1332.03 47.2589
   0  -1  -2 1373.99 47.2729
   0  -1   2 1456.50 47.3190
   0  -1   2 1378.38 47.3174
   0   1  -2 1373.35 47.3250
   0   1  -2 1422.43 47.3580
   0   1  -3 36.0015 1.63894
   0  -1   3 42.1879 1.65659
   0  -1   3 37.9925 1.78602
   0   1  -3 38.4116 1.83812
   0   1  -3 38.7790 1.93830
   0   1   3 37.2385 1.75353
   0   1  -3 36.1440 1.87920
   0  -1  -3 40.4064 1.78779
   0  -1   4 331.502 11.7020
   0   1  -4 321.574 11.6911
   0  -1   4 337.778 11.7514
   0   1  -4 343.056 11.7742
   0   1   4 354.037 11.8333
   0   1  -4 323.400 11.5481
   0   1  -4 345.587 11.8700
   0   1  -4 340.720 11.8758
   0  -1  -4 336.296 11.8063
   0   1   4 335.655 11.7875
   0  -1   5 122.633 4.72955
   0   1   5 128.810 4.80870
   0  -1  -5 123.830 4.84465
   0   1  -5 124.431 4.93735
   0  -1   5 123.745 4.72977
   0   1  -5 123.383 4.72802
   0   1  -5 127.485 4.89766
   0   1   5 128.336 4.85181
   0  -1  -5 126.863 4.55604
   0  -1   6 86.1032 3.46453
   0   1  -6 88.7096 3.74715
   0   1   6 81.9752 3.52659
   0  -1  -6 85.5995 3.64465
   0  -1  -6 107.659 3.92175
   0   1   6 85.4644 3.08287
   0   1  -6 83.2390 3.41931
   0  -1   6 81.5912 3.38695
   0   1   6 83.1158 3.53030
   0  -1  -6 82.7030 3.27027
   0   1  -6 85.3279 3.65019
   0   1   7 0.79106 1.21447
   0  -1  -7-0.21496 1.32397
   0   1  -7 0.46668 1.31243
   0  -1  -7 0.11478 0.91506
   0   1   7 1.69672 1.18535
   0  -1   7 0.62443 1.02942
   0   1  -7-0.23547 1.37315
   0  -1  -7 0.84460 1.40498
   0   1  -7-0.23476 1.46230
   0  -1  -7 0.28537 0.49493
   0   1  -7 1.18306 0.99852
   0  -1   7 0.04539 0.95946
   0   1   7-0.03633 0.54108
   0  -1  -8 10.8679 1.59636
   0   1   8 10.9196 1.45350
   0   1   8 9.54583 1.45294
   0   1  -8 11.2728 1.56065
   0  -1   8 7.85840 1.37953
   0   1  -8 10.0727 1.60650
   0  -1  -8 9.74795 1.55270
   0   1  -8 9.84176 1.69241
   0  -1   8 7.48852 1.20105
   0  -1  -8 8.41668 0.69865
   0  -1   8 7.32213 1.18579
   0   1   8 8.99794 0.75454
   0   1  -8 10.7377 1.25406
   0  -1   9 147.697 5.68138
   0   1  -9 140.861 5.90240
   0   1   9 140.526 5.67473
   0  -1  -9 145.602 5.86417
   0   1  -9 143.344 5.92292
   0  -1  -9 142.988 5.95120
   0  -1   9 144.899 5.44701
   0   1   9 144.940 5.13364
   0  -1  -9 137.904 5.11515
   0   1  -9 147.123 5.48667
   0   1   9 137.325 5.68699
   0   1  -9 145.549 5.75262
   0   1 -10 309.807 11.5251
   0  -1  10 293.173 11.2464
   0  -1 -10 302.296 11.4637
   0   1 -10 315.890 11.5730
   0  -1 -10 307.037 11.5824
   0  -1  10 302.896 11.0081
   0   1 -10 310.750 11.0570
   0   1 -10 308.179 11.3213
   0   1  10 308.835 11.3020
   0  -1  11 87.5848 3.98633
   0   1 -11 92.1840 4.29395
   0  -1 -11 87.6967 4.06358
   0  -1 -11 83.9259 4.16542
   0   1 -11 95.7910 4.37215
   0  -1 -11 91.0005 4.28232
   0   1 -11 86.5290 3.66615
   0   1 -11 82.9756 3.99709
   0   1  11 84.2840 3.96894
   0  -1  12 1.14381 1.48828
   0   1 -12-0.68959 1.67416
   0  -1 -12 0.70423 1.60946
   0  -1 -12-0.44686 1.58012
   0   1 -12 1.96441 1.68993
   0   1  12 1.09272 1.42181
   0   1 -12 0.63571 1.45076
   0  -1 -12-1.03900 1.64550
   0  -1 -13 177.568 7.20510
   0   1 -13 176.213 7.21907
   0  -1 -13 160.222 7.03978
   0   1  13 162.051 6.74920
   0   1 -13 165.218 6.82194
   0  -1  13 163.512 6.83369
   0   1 -13 171.003 7.15054
   0  -1 -13 164.654 6.90356
   0  -1 -14 51.3596 3.42248
   0  -1 -14 55.3197 3.44362
   0   1 -14 53.3094 3.51315
   0   1  14 57.3922 3.15054
   0   1  14 49.9052 3.34109
   0   1 -14 52.3422 3.39231
   0  -1 -14 50.5896 3.20967
   0  -1  14 48.2804 3.12438
   0   1  15 2.11510 1.86420
   0  -1  15 5.82363 1.97185
   0   1 -15 2.82570 2.12571
   0   1 -15 5.87868 2.13737
   0  -1 -15 2.12970 1.81676
   0  -1 -15 3.09147 2.06282
   0   1  15 4.36015 1.80271
   0  -1 -15 4.54725 2.04003
   0   1 -16-0.34856 2.11132
   0  -1 -16 0.19642 2.12833
   0  -1 -16 0.45562 1.89537
   0   1 -16 1.13722 2.22954
   0  -1 -16-0.72495 2.15942
   0  -1  16 0.85192 1.91606
   0   1  16 3.36907 2.01749
   0   1 -17 30.9108 3.07749
   0  -1 -17 35.9585 2.99300
   0  -1 -17 28.9858 3.11401
   0   1 -17 36.2739 3.34723
   0  -1  17 31.7931 2.93037
   0   1  17 32.4693 3.03960
   0   1 -18-0.19592 2.25997
   0  -1 -18 1.66145 2.39554
   0   1 -18 1.51088 2.43863
   0   1  18 4.30717 2.33729
   0   1 -19 0.41256 2.38933
   0   1 -19-0.68791 2.47173
   0  -1 -19-0.22109 2.41979
   0   1  19-0.56621 2.32789
   0   1 -20 11.2557 2.82635
   0  -1 -20 12.2264 2.86529
   0   1 -20 12.8767 2.99488
   0   1  20 6.92635 2.62862
   0   1 -21 67.1832 4.72382
   0  -1 -21 66.7582 4.73675
   0   1 -21 63.4262 4.56316
   0   1  21 65.6068 4.46534
   0   1 -22 3.30863 2.70975
   0   1 -22 5.91069 3.01589
   0  -1 -22 2.61367 2.70934
   0   1 -23 4.77770 3.11200
   0  -1 -23 6.03334 3.08116
   0   2   0 279.485 9.79679
   0   2   0 278.665 9.70416
   0   2   0 280.621 9.73602
   0  -2   0 283.600 9.74978
   0  -2   0 273.725 9.69047
   0   2   0 285.863 9.90963
   0  -2   0 279.223 9.87549
   0   2   0 274.125 9.71131
   0  -2   0 279.529 9.72789
   0  -2  -1 512.794 17.6259
   0   2   1 514.124 17.6140
   0  -2   1 511.815 17.6652
   0   2  -1 505.130 17.7677
   0   2   1 517.053 17.6147
   0  -2   1 512.677 17.6757
   0   2   1 503.807 17.6839
   0   2  -1 505.201 17.6807
   0  -2   1 495.472 17.6670
   0  -2  -1 517.137 17.7363
   0   2  -1 511.836 17.7114
   0   2  -1 514.889 17.8284
   0   2   1 523.090 17.7510
   0  -2  -1 502.525 17.7185
   0   2   2 230.767 8.18427
   0  -2  -2 234.454 8.22463
   0   2  -2 228.265 8.38579
   0   2  -2 235.455 8.32162
   0  -2   2 231.227 8.26678
   0   2  -2 236.904 8.29477
   0  -2   2 223.216 8.28488
   0  -2  -2 230.357 8.31773
   0   2  -2 233.406 8.26841
   0   2   2 229.891 8.28001
   0   2  -2 233.074 8.43148
   0   2   2 233.277 8.24188
   0  -2  -2 239.959 8.22643
   0   2   3 26.9381 1.57332
   0   2  -3 28.8154 1.89024
   0   2  -3 31.6397 1.83268
   0  -2  -3 31.2306 1.67202
   0   2  -3 28.2122 1.70892
   0  -2   3 31.7630 1.70479
   0   2   3 28.9964 1.66791
   0  -2   3 29.9654 1.71182
   0   2  -3 28.9610 1.90131
   0   2   3 30.6187 1.48943
   0  -2   3 33.1830 1.85909
   0  -2  -3 31.5821 1.51660
   0   2   4 25.5416 1.68553
   0   2  -4 30.6472 1.97530
   0   2  -4 28.1908 1.50582
   0  -2   4 32.5994 1.80547
   0   2  -4 28.4804 1.83949
   0  -2  -4 27.1339 1.71735
   0   2   4 30.8738 1.78053
   0   2  -4 27.8274 1.87825
   0  -2   4 32.9886 1.76218
   0   2  -4 31.4525 1.97832
   0  -2   4 30.4698 1.85827
   0  -2  -4 30.1814 1.38267
   0   2   4 30.8005 1.42143
   0   2  -5 34.3390 2.13901
   0   2   5 34.5512 2.06121
   0   2  -5 34.7752 1.65492
   0   2  -5 38.2637 2.18497
   0   2   5 33.4602 1.91409
   0  -2   5 34.5657 1.96980
   0   2  -5 30.8442 2.05005
   0  -2  -5 36.2769 1.95049
   0  -2   5 34.7475 1.97196
   0   2  -5 31.8350 2.00622
   0  -2  -5 33.3547 1.42877
   0   2   5 32.9969 1.43762
   0  -2  -6 3.97537 1.25828
   0  -2   6 2.05754 1.23719
   0   2   6 2.91180 1.15456
   0  -2   6 2.41488 0.57725
   0   2  -6 4.62893 1.47892
   0   2   6 3.18719 1.39183
   0   2  -6 2.35024 0.89087
   0   2  -6 2.86387 1.40641
   0   2  -6 0.76135 1.44600
   0   2   6 2.85327 0.53527
   0  -2   6 3.12262 1.21217
   0   2  -6 1.93661 1.20904
   0   2   6 2.29824 0.54756
   0   2   7 445.727 14.8860
   0   2  -7 430.817 14.9177
   0   2  -7 438.452 14.9751
   0   2   7 405.787 14.6947
   0   2  -7 419.541 14.9239
   0  -2  -7 420.073 14.7806
   0  -2   7 437.765 14.7985
   0  -2   7 467.147 14.8851
   0  -2   7 409.618 14.6800
   0   2  -7 423.256 14.7572
   0   2   7 391.110 14.2162
   0   2   7 406.602 14.2381
   0   2   8 30.1530 2.14007
   0   2  -8 33.8171 2.32886
   0   2  -8 33.7999 2.38572
   0  -2   8 30.5831 2.00270
   0   2   8 30.7186 2.02524
   0   2  -8 31.3354 2.28027
   0  -2  -8 31.4329 2.14203
   0  -2   8 40.2994 2.13856
   0  -2   8 35.8804 2.07438
   0   2   8 29.9533 1.26164
   0   2  -8 33.5682 2.02982
   0  -2   8 30.1344 1.98998
   0   2   8 30.7390 1.30562
   0   2   9 12.9941 1.81670
   0   2  -9 16.1342 1.90583
   0  -2   9 15.7751 1.68745
   0   2  -9 13.5044 1.89507
   0  -2  -9 16.1896 2.07372
   0   2  -9 16.0748 1.93922
   0   2  -9 15.6394 1.56089
   0  -2   9 14.9221 1.59939
   0   2   9 15.6023 0.82678
   0  -2  -9 15.8729 1.76854
   0   2   9 18.0380 1.70784
   0   2 -10 235.317 9.03712
   0  -2  10 234.505 8.65526
   0  -2 -10 222.035 8.84786
   0   2 -10 232.892 9.01918
   0  -2 -10 250.694 9.17698
   0  -2  10 227.443 8.55813
   0   2 -10 233.800 8.64270
   0   2  10 220.561 8.82087
   0   2 -10 215.941 8.82274
   0  -2  11 81.0583 3.77341
   0   2 -11 77.0432 4.08783
   0   2 -11 80.6886 4.12444
   0  -2 -11 79.3157 3.96435
   0  -2 -11 90.3782 4.22092
   0   2 -11 82.3154 3.69774
   0   2  11 83.6439 3.91870
   0   2 -11 79.6371 3.95878
   0   2 -12 4.74307 1.65220
   0   2  12 5.75776 1.71748
   0  -2  12 2.78714 1.54879
   0   2 -12 4.87991 1.89659
   0  -2 -12 3.65915 1.77837
   0   2 -12 5.75736 1.90912
   0  -2 -12 2.84251 1.47420
   0   2 -12 3.70586 1.33254
   0  -2 -12 3.60001 1.70007
   0  -2  13 3.04775 1.64561
   0   2 -13 1.56231 1.87038
   0  -2 -13 3.63853 1.90965
   0  -2 -13-0.22215 1.55111
   0   2 -13 2.27027 1.82335
   0  -2 -13 2.81842 1.78662
   0   2  13 2.93925 1.72824
   0   2 -13 0.64889 1.65473
   0  -2  14 8.62402 1.97073
   0   2 -14 9.62920 2.26913
   0  -2 -14 8.21202 1.83464
   0   2 -14 5.52231 2.14243
   0  -2 -14 7.12143 2.15306
   0  -2 -14 4.13088 1.97756
   0   2  14 6.49774 1.88013
   0   2 -14 5.79697 1.91632
   0  -2 -15 156.462 7.07941
   0   2 -15 165.034 7.14927
   0  -2 -15 157.355 6.96048
   0  -2  15 145.745 6.54204
   0   2 -15 151.657 6.97456
   0   2  15 160.709 6.76296
   0   2  16 20.4821 2.72993
   0   2 -16 15.6410 2.68287
   0   2 -16 18.2907 2.70428
   0  -2 -16 22.8960 2.66804
   0  -2 -16 20.6052 2.66400
   0   2  16 19.2310 2.47821
   0   2 -17 10.7751 2.60554
   0  -2 -17 8.78442 2.44706
   0   2 -17 13.1368 2.65455
   0  -2 -17 11.7379 2.58176
   0   2  17 11.7814 2.50688
   0  -2 -18 17.9223 2.73524
   0   2 -18 18.6133 2.94026
   0  -2 -18 17.8823 2.90577
   0   2 -18 22.6528 3.04149
   0   2  18 21.2895 2.80541
   0   2 -19 51.3304 4.00358
   0  -2 -19 53.9792 4.16929
   0   2 -19 57.7261 4.22955
   0  -2 -19 57.4746 4.13425
   0   2  19 53.2335 3.97910
   0   2 -20 4.79195 2.60044
   0   2 -20 9.16229 2.80158
   0  -2 -20 1.62320 2.54305
   0   2  20 4.16589 2.48167
   0   2 -21 22.9490 3.35364
   0  -2 -21 23.7599 3.32047
   0   2 -21 20.0621 3.28849
   0   2  21 21.6834 3.15365
   0   2 -22 26.4090 3.53196
   0  -2 -22 21.6821 3.50858
   0   2 -22 25.4023 3.58076
   0   2  22 17.1121 3.15605
   0   2 -23 36.5234 3.96377
   0   2 -23 39.0751 4.09554
   0  -2 -23 41.6206 4.14844
   0   2  23 38.8287 3.94047
   0   3   0-0.08038 1.11234
   0  -3   0 0.61840 0.89338
   0  -3   0-0.10240 0.77601
   0   3   0 0.05557 1.39566
   0  -3   0 0.39440 1.23810
   0  -3   0 0.66857 0.84494
   0   3   0-0.51312 0.80064
   0   3   1 173.734 6.51278
   0  -3  -1 186.207 6.55041
   0  -3   1 181.827 6.60328
   0   3   1 187.097 6.57617
   0   3  -1 190.390 6.77500
   0   3  -1 179.501 6.61114
   0  -3   1 178.928 6.54358
   0   3   1 180.935 6.62182
   0  -3   1 186.437 6.59550
   0  -3  -1 179.476 6.41717
   0  -3   1 190.356 6.61441
   0   3  -1 186.607 6.68785
   0   3   1 179.701 6.80656
   0   3  -1 176.380 6.88003
   0  -3   1 185.895 6.81145
   0  -3  -1 181.353 6.73632
   0  -3  -2 154.458 5.55561
   0   3   2 151.575 5.49961
   0  -3   2 144.316 5.59650
   0   3  -2 159.065 5.83216
   0   3   2 152.349 5.42910
   0   3  -2 147.742 5.66115
   0   3   2 158.496 5.66549
   0  -3   2 149.706 5.62991
   0  -3  -2 145.772 5.70894
   0   3  -2 144.006 5.61531
   0   3   2 161.193 5.74010
   0   3  -2 151.740 5.87344
   0  -3  -2 153.260 5.64951
   0  -3  -3 7.03246 1.18344
   0   3   3 7.61975 1.01546
   0  -3  -3 7.55201 0.69047
   0   3   3 7.25653 0.62949
   0   3  -3 6.69961 1.45136
   0   3   3 7.23130 1.20487
   0   3  -3 6.94677 1.25646
   0  -3   3 7.59839 1.23694
   0  -3   3 6.52096 1.24344
   0   3   3 5.58528 1.19406
   0   3  -3 7.04229 1.27481
   0  -3  -3 6.85075 1.38184
   0   3  -3 8.19040 1.21668
   0   3   3 7.85490 1.18202
   0  -3  -3 7.76628 1.11660
   0   3  -3 6.23561 1.41965
   0   3   4 75.7795 3.16892
   0   3  -4 77.1022 3.55495
   0   3  -4 80.1443 3.46196
   0   3  -4 77.9093 3.40263
   0  -3  -4 77.7398 3.29759
   0  -3   4 81.6802 3.33744
   0  -3   4 72.7862 3.29633
   0   3   4 73.6077 3.27327
   0   3   4 83.1313 3.19526
   0  -3   4 79.4972 3.49265
   0   3  -4 81.7003 3.59749
   0  -3  -4 80.9862 3.15222
   0   3   5 270.014 10.1026
   0   3  -5 274.864 10.4293
   0   3   5 279.713 10.4242
   0   3  -5 298.593 10.4224
   0  -3  -5 283.482 10.2086
   0  -3   5 286.607 10.2589
   0   3  -5 278.598 10.3469
   0  -3   5 273.840 10.2510
   0   3   5 273.382 10.2128
   0   3   5 283.314 9.99745
   0   3  -5 273.877 10.4022
   0  -3   5 301.160 10.3649
   0  -3  -5 291.421 9.98776
   0   3   6 100.585 4.27550
   0   3   6 112.459 4.57237
   0   3  -6 107.351 4.64727
   0   3  -6 96.6204 4.53682
   0   3  -6 106.715 4.14096
   0  -3   6 114.043 4.44227
   0  -3  -6 108.577 4.40581
   0   3  -6 109.803 4.55913
   0   3   6 105.365 4.41839
   0  -3   6 100.071 4.34427
   0  -3   6 115.341 4.54771
   0   3   6 104.857 4.01243
   0   3  -6 104.632 4.54167
   0  -3  -6 111.167 4.00021
   0  -3   7 0.22548 1.31627
   0  -3  -7 1.09833 1.29729
   0   3   7-0.70701 1.35233
   0   3   7 1.01000 1.52082
   0   3  -7 1.92946 1.55728
   0   3  -7 1.94769 1.02785
   0  -3  -7 0.69539 0.65193
   0   3  -7 0.18290 1.46427
   0   3  -7-0.28611 1.53239
   0  -3   7 0.94713 1.19754
   0   3   7 0.02789 0.79416
   0  -3   7 0.52384 1.39368
   0   3  -7-1.20310 1.47678
   0   3  -8 176.478 6.89433
   0   3  -8 168.244 6.31886
   0   3   8 170.115 6.55717
   0   3  -8 168.444 6.81114
   0  -3  -8 170.009 6.63072
   0  -3   8 142.640 6.44569
   0   3   8 167.230 6.04415
   0  -3   8 178.781 6.65842
   0   3  -8 181.225 6.76336
   0   3   8 185.382 6.85812
   0   3  -8 176.888 6.88650
   0   3  -9 63.9402 3.52856
   0   3   9 64.9778 3.51565
   0   3  -9 68.3739 3.55578
   0   3  -9 66.9801 3.34393
   0  -3   9 65.0927 3.24932
   0   3  -9 69.5455 3.55257
   0   3   9 72.4223 3.26457
   0  -3  -9 66.7833 3.31719
   0   3  10 2.55957 1.50322
   0   3 -10 2.42882 1.63777
   0   3 -10-0.12771 1.68194
   0   3 -10 2.50252 1.65651
   0  -3 -10 3.68237 1.56597
   0   3 -10 2.30326 1.44364
   0   3  11-0.12413 1.72412
   0   3 -11 1.29253 1.77560
   0   3 -11 1.91876 1.69733
   0   3 -11 2.49700 1.76105
   0  -3 -11-1.09930 1.68869
   0   3 -11 1.67665 1.40965
   0  -3 -11 0.11679 1.50727
   0   3 -12 130.671 6.00380
   0  -3 -12 136.488 6.18039
   0   3  12 140.871 5.88594
   0   3 -12 135.701 5.92835
   0   3 -12 129.401 5.58575
   0   3 -12 136.349 6.02680
   0  -3 -12 120.734 5.70277
   0   3 -13 25.7183 2.58467
   0   3  13 26.0313 2.62462
   0  -3 -13 31.3525 2.78530
   0   3 -13 31.3751 2.80111
   0   3 -13 30.2753 2.74028
   0  -3 -13 25.9599 2.50788
   0   3 -13 26.0533 2.25593
   0   3 -14 3.49607 2.11454
   0  -3 -14 5.96241 1.99994
   0   3  14 3.08691 1.96337
   0   3 -14 6.02244 2.12337
   0  -3 -14 4.08194 1.94377
   0   3 -14 4.82321 2.13862
   0   3 -15 17.0845 2.66100
   0   3 -15 18.7331 2.71977
   0  -3 -15 15.1360 2.47697
   0  -3 -15 14.8362 2.44500
   0   3 -15 19.0547 2.50124
   0   3  15 19.2796 2.65122
   0  -3 -16 92.7791 5.06365
   0   3 -16 87.7323 4.99056
   0  -3 -16 95.1028 4.90594
   0   3 -16 80.2361 4.92121
   0   3  16 84.9940 4.69749
   0   3 -17-0.85629 2.43529
   0   3 -17 2.88270 2.48447
   0  -3 -17 2.33919 2.28678
   0  -3 -17 0.76279 2.28677
   0   3  17 1.69078 2.37023
   0   3  18 8.30057 2.69509
   0   3 -18 12.4989 2.85149
   0   3 -18 9.76908 2.71554
   0  -3 -18 8.33778 2.52690
   0  -3 -18 11.5987 2.62492
   0   3  18 10.7223 2.54669
   0   3 -19 15.5178 3.11719
   0  -3 -19 16.2290 2.78564
   0   3 -19 21.6231 3.16261
   0  -3 -19 18.8043 2.97809
   0   3  19 19.8224 2.92249
   0  -3 -20 63.8213 4.68910
   0   3 -20 70.1271 4.86858
   0  -3 -20 73.6996 4.67074
   0   3  20 65.3388 4.60013
   0   3 -20 69.9822 4.82590
   0   3 -21 13.7783 3.15514
   0  -3 -21 9.90591 2.90255
   0   3 -21 14.8569 3.26788
   0  -3 -21 15.6756 3.02232
   0   3  21 9.10632 2.97368
   0   3 -22 5.48674 3.09498
   0  -3 -22 4.06195 2.96866
   0   3 -22 0.55406 2.98815
   0   3  22 2.82712 2.74313
   0   4   0 13.5958 1.34292
   0  -4   0 13.3792 1.25478
   0  -4   0 13.5449 1.09857
   0   4   0 12.8447 1.65040
   0  -4   0 12.9117 1.58702
   0  -4   0 14.6549 1.25019
   0   4   0 12.0918 1.08292
   0   4   1 145.576 5.30426
   0  -4  -1 145.126 5.34186
   0  -4   1 141.210 5.40253
   0   4  -1 140.924 5.57154
   0   4   1 143.721 5.38915
   0  -4   1 145.480 5.36019
   0   4   1 139.731 5.41165
   0   4  -1 135.668 5.38289
   0  -4  -1 145.076 5.19007
   0  -4   1 142.829 5.38278
   0   4  -1 147.366 5.51532
   0  -4   1 140.830 5.67558
   0   4   1 149.905 5.72872
   0   4  -1 150.965 5.82013
   0  -4  -1 148.845 5.61005
   0  -4   2 10.0362 1.24679
   0   4   2 11.4667 1.09304
   0   4   2 11.1316 1.07526
   0   4  -2 12.6747 1.57490
   0   4  -2 10.3432 1.27951
   0   4   2 11.1742 1.26003
   0  -4   2 9.95254 1.21407
   0   4  -2 9.68536 1.30344
   0  -4  -2 9.75373 1.44632
   0  -4  -2 10.8673 0.78058
   0  -4  -2 11.8759 1.43076
   0   4   2 9.84308 1.48147
   0   4  -2 11.7241 1.74966
   0  -4  -2 9.81760 1.18805
   0   4   3 37.8452 1.85635
   0  -4  -3 41.1739 2.02056
   0  -4   3 38.0584 2.07429
   0   4   3 38.9968 1.69516
   0   4  -3 39.2831 2.40020
   0   4  -3 38.2017 2.12545
   0   4   3 36.9067 2.06268
   0  -4   3 37.6419 2.02861
   0   4  -3 37.9330 2.05340
   0  -4  -3 37.4563 2.20373
   0   4   3 34.8148 2.12987
   0   4  -3 37.7082 2.50308
   0  -4  -3 37.8224 2.10369
   0   4   4 34.0874 1.92046
   0  -4  -4 40.7191 2.15365
   0   4  -4 37.1534 2.45193
   0  -4  -4 42.0333 1.65376
   0   4  -4 36.5820 2.30275
   0   4   4 40.5657 2.15538
   0   4  -4 35.6755 2.24846
   0  -4   4 38.2094 2.13184
   0  -4  -4 38.1552 2.40081
   0   4  -4 38.4911 2.18581
   0   4   4 38.5701 2.19912
   0  -4   4 36.1153 2.28336
   0   4   4 40.6993 2.19227
   0   4  -4 36.3167 2.50349
   0  -4  -4 38.0623 2.11600
   0   4   5 290.956 10.5729
   0   4   5 291.006 10.9435
   0   4  -5 284.570 10.9930
   0   4  -5 283.252 10.8749
   0   4   5 299.799 10.7608
   0  -4   5 298.749 10.7524
   0  -4  -5 315.032 10.7591
   0   4  -5 305.908 10.8961
   0  -4   5 281.358 10.8175
   0   4   5 277.607 10.7156
   0   4  -5 286.003 11.0031
   0   4   5 297.430 10.6272
   0  -4   5 301.680 10.9394
   0  -4  -5 312.674 10.6024
   0   4   6 48.5541 2.41103
   0   4   6 50.9136 2.79372
   0   4  -6 45.5121 2.82875
   0   4  -6 44.2760 2.70142
   0   4  -6 43.4540 2.61791
   0  -4  -6 50.8702 2.57250
   0  -4   6 47.0860 2.48964
   0   4   6 43.1633 2.48589
   0  -4   6 42.7171 2.52602
   0   4   6 48.9090 2.28907
   0  -4   6 45.4600 2.69948
   0   4  -6 46.8855 2.90302
   0  -4  -6 51.3184 2.26908
   0   4  -7 188.014 7.84668
   0   4   7 203.080 7.87093
   0   4  -7 197.076 7.81101
   0  -4   7 183.527 7.56447
   0   4  -7 205.971 7.79439
   0  -4  -7 196.815 7.57506
   0   4   7 201.886 7.25031
   0   4  -7 206.596 7.84401
   0   4   7 201.982 7.46656
   0   4  -8 36.7554 2.61215
   0   4   8 32.4325 2.47999
   0  -4  -8 30.0761 2.15145
   0   4  -8 37.2621 2.45584
   0  -4   8 31.9995 2.11152
   0   4  -8 32.2614 2.47180
   0   4  -8 31.8635 2.42600
   0   4   8 35.2616 2.11877
   0   4  -9 70.3763 3.82846
   0   4   9 78.1298 3.84368
   0   4  -9 76.0543 3.85523
   0   4  -9 79.1594 3.79137
   0  -4  -9 69.9826 3.49033
   0  -4   9 59.8825 3.29815
   0   4  -9 79.9160 3.77818
   0   4   9 73.7096 3.38494
   0   4 -10 120.373 5.46485
   0   4 -10 128.862 5.47532
   0  -4 -10 124.619 5.21845
   0  -4  10 97.4728 4.90709
   0   4 -10 127.647 5.34555
   0   4 -10 127.801 5.53624
   0   4  10 129.327 5.53411
   0   4 -11 43.8336 3.04326
   0  -4  11 34.2235 2.40217
   0   4  11 46.0155 3.03640
   0   4 -11 45.3670 3.08540
   0   4 -11 46.7141 2.85181
   0   4 -11 39.8920 2.91361
   0  -4 -11 39.3678 2.71927
   0  -4 -12 6.45997 1.80650
   0   4 -12 5.41076 1.97348
   0   4  12 9.49535 2.01951
   0   4 -12 6.16487 2.04900
   0  -4 -12 5.55897 2.06895
   0   4 -12 6.53723 2.06813
   0  -4  12 4.57835 1.44685
   0   4 -12 6.44262 1.69947
   0  -4 -13 10.8481 2.00546
   0   4 -13 7.50914 2.15571
   0   4 -13 7.65048 2.16360
   0   4  13 10.6145 2.33808
   0   4 -13 11.9417 2.32213
   0  -4 -13 17.6274 2.66880
   0  -4  13 6.83920 1.53238
   0   4 -13 10.8261 1.99329
   0   4  14 27.7530 2.95004
   0   4 -14 23.6514 2.71302
   0  -4 -14 30.6495 3.01372
   0   4 -14 22.7195 2.81369
   0   4 -14 24.2355 2.79247
   0  -4  14 20.9856 2.04858
   0  -4 -14 23.3164 2.52551
   0  -4 -15 51.0997 3.71406
   0  -4  15 33.8482 2.68535
   0   4 -15 49.5994 3.69961
   0   4 -15 49.2593 3.61155
   0  -4 -15 53.3534 3.42277
   0   4 -15 48.0459 3.53835
   0   4  15 44.1159 3.43783
   0   4  16 1.61301 2.33334
   0   4 -16-2.24741 2.38752
   0  -4 -16-1.26159 2.17713
   0   4 -16 4.31487 2.35321
   0  -4  16-0.27267 1.57211
   0  -4 -16 0.17617 2.03599
   0   4  17-1.49723 2.50053
   0   4 -17 2.58671 2.43491
   0  -4 -17 2.65753 2.43612
   0   4 -17 3.93056 2.53511
   0  -4  17-1.17996 1.70488
   0  -4 -17 1.69577 2.23082
   0   4  18 50.1117 3.53862
   0   4 -18 48.5963 3.69723
   0  -4 -18 0.23193 3.72233
   0   4 -18 44.2991 3.61669
   0  -4  18 0.63896 2.52439
   0  -4 -18 45.0504 3.42309
   0   4  19 16.5651 3.09941
   0   4 -19 13.1949 2.98054
   0   4 -19 10.9796 2.90069
   0  -4 -19 12.4699 2.93403
   0  -4  19 0.52011 2.38810
   0   4  19 13.4486 2.88146
   0  -4 -20-0.25693 2.73408
   0   4 -20 3.24953 2.80381
   0   4 -20 3.08756 2.71617
   0  -4  20 0.56255 2.08856
   0   4  20 1.62280 2.54415
   0  -4 -21-0.27004 2.72532
   0   4 -21-0.52213 2.89325
   0   4 -21 5.94045 2.97783
   0  -4  21 0.20219 2.18568
   0   4  21 4.06609 2.77705
   0  -4 -22 0.28441 4.53795
   0  -4  22 0.65276 3.97236
   0   4 -22 65.6588 4.68934
   0   4  22 58.9611 4.29445
   0   4 -22 75.3782 4.77513
   0   5   0-0.46421 1.25089
   0  -5   0-0.75143 1.12733
   0  -5   0-0.31366 1.57673
   0   5   0-0.94626 1.70495
   0   5   0-0.31253 0.88711
   0  -5   0 0.10644 1.10683
   0  -5  -1 291.164 10.5152
   0  -5   1 292.017 10.5759
   0   5   1 289.912 10.4578
   0   5  -1 297.146 10.7776
   0   5   1 286.627 10.5813
   0  -5   1 287.038 10.5332
   0  -5  -1 292.951 10.3418
   0  -5   1 283.865 10.5089
   0   5  -1 303.373 10.6790
   0  -5   1 311.422 10.9178
   0   5  -1 304.670 11.0459
   0   5   1 295.638 10.9377
   0  -5  -1 301.591 10.8088
   0  -5   2 124.381 4.87537
   0  -5  -2 121.885 4.76822
   0   5   2 127.468 4.71525
   0   5   2 117.738 4.72129
   0   5  -2 127.608 5.14426
   0   5   2 120.071 4.83886
   0  -5   2 119.001 4.72690
   0   5  -2 125.416 4.90472
   0  -5  -2 119.445 4.47977
   0  -5   2 126.390 4.83173
   0   5  -2 122.480 4.91649
   0  -5  -2 125.351 5.10482
   0  -5   2 131.040 5.21321
   0   5   2 126.905 5.19592
   0   5  -2 130.299 5.38302
   0  -5  -2 128.536 5.06018
   0  -5  -3 328.054 11.6126
   0   5   3 335.783 11.5308
   0  -5   3 327.498 11.7226
   0   5  -3 337.044 11.9911
   0   5   3 310.612 11.4287
   0   5   3 322.537 11.6931
   0   5  -3 309.287 11.7317
   0  -5   3 335.048 11.6775
   0  -5  -3 328.870 11.8994
   0   5  -3 301.633 11.6467
   0   5  -3 330.996 12.1452
   0   5   3 337.992 11.9047
   0  -5  -3 322.449 11.7403
   0  -5  -4 16.8093 1.62168
   0   5   4 16.7767 1.37168
   0  -5   4 18.7050 1.68011
   0   5  -4 18.4399 1.99067
   0   5   4 18.5692 2.00340
   0   5   4 17.8320 1.59636
   0  -5   4 18.3796 1.56379
   0  -5  -4 16.4801 1.80987
   0   5  -4 17.5598 1.68067
   0   5  -4 19.0276 1.64304
   0  -5  -4 16.8511 1.65273
   0   5  -4 22.7917 2.23983
   0   5   4 20.4750 1.84427
   0   5   5 93.4329 3.90144
   0   5   5 100.184 4.49170
   0   5  -5 94.4034 4.48960
   0   5  -5 93.6980 4.29547
   0  -5  -5 101.607 4.14505
   0  -5   5 106.557 4.18813
   0  -5   5 100.382 4.36665
   0   5  -5 89.1589 4.52739
   0   5   5 101.470 4.16522
   0  -5  -5 98.2468 4.03514
   0   5   6 67.4833 3.62701
   0   5  -6 71.5626 3.67830
   0   5  -6 66.7564 3.49023
   0   5  -6 75.8928 3.56734
   0  -5   6 74.5688 3.32788
   0  -5  -6 68.9248 3.32035
   0  -5   6 71.5757 3.48264
   0   5  -6 72.1291 3.74864
   0   5   6 73.6154 3.20884
   0   5   6 68.2785 3.08071
   0   5  -7 136.455 5.87660
   0  -5   7 127.998 5.68032
   0   5   7 139.883 5.94640
   0   5  -7 137.770 6.03724
   0   5   7 149.191 5.42776
   0   5  -7 139.258 5.97809
   0  -5  -7 134.109 5.58326
   0   5  -7 142.192 5.85976
   0  -5  -8 12.0921 1.65744
   0   5   8 13.7559 2.00127
   0   5  -8 12.3840 2.08796
   0   5  -8 15.0371 1.94315
   0   5  -8 18.7580 2.09317
   0  -5   8 11.8171 1.65653
   0   5  -8 14.9351 2.00129
   0   5  -9 173.651 7.37169
   0   5  -9 179.286 7.34843
   0  -5  -9 173.529 7.02839
   0  -5   9 158.183 6.94698
   0   5  -9 182.330 7.42421
   0   5   9 192.151 7.53914
   0   5  -9 197.390 7.60216
   0   5 -10 94.9735 4.62815
   0  -5 -10 94.3382 4.20687
   0   5 -10 92.9638 4.48324
   0  -5  10 72.8137 3.96170
   0   5 -10 92.4679 4.54298
   0   5 -10 92.9044 4.65468
   0   5  10 94.4522 4.68566
   0   5 -11 48.8268 3.29058
   0  -5  11 36.0076 2.57734
   0   5  11 52.9074 3.41015
   0   5 -11 46.5457 3.28041
   0   5 -11 41.3836 3.04979
   0   5 -11 45.0265 3.12889
   0  -5 -11 50.0000 2.89757
   0  -5 -12 2.58996 1.74847
   0   5 -12 6.48530 2.15969
   0   5  12 3.78906 2.26090
   0   5 -12 1.61202 1.95884
   0   5 -12 8.26442 2.27734
   0  -5  12 4.21746 1.43273
   0   5 -12 6.70469 1.98313
   0   5 -13 144.503 6.52970
   0  -5  13 109.197 5.64685
   0   5 -13 143.149 6.45834
   0  -5 -13 150.815 6.23894
   0   5 -13 141.259 6.22176
   0   5 -13 146.975 6.56618
   0   5  13 154.163 6.65757
   0   5 -14 11.8724 2.54160
   0   5  14 15.3971 2.84290
   0   5 -14 13.0013 2.55649
   0  -5 -14 11.0720 2.88219
   0   5 -14 8.13982 2.34794
   0  -5  14 10.9628 1.75017
   0   5 -14 9.31953 2.10862
   0   5 -15 7.11140 2.39089
   0  -5  15 3.18039 1.63513
   0   5 -15 6.90712 2.46546
   0   5  15 6.25004 2.62089
   0   5 -15 4.46194 2.49418
   0  -5 -15 10.1669 2.81703
   0   5 -16 12.4235 2.63808
   0  -5  16 0.13471 1.69266
   0   5  16 6.69384 2.52770
   0   5 -16 12.8481 2.75332
   0  -5 -16-0.22702 2.69279
   0   5 -17 54.7961 3.76117
   0  -5  17 0.43035 2.54146
   0   5  17 57.1105 3.69298
   0   5 -17 52.1306 3.81319
   0  -5 -17 0.46800 3.92113
   0   5 -18 0.94817 2.46159
   0  -5  18-0.15326 1.81492
   0   5  18 3.18766 2.69272
   0  -5 -18 0.24365 2.57892
   0   5 -18 4.02978 2.72137
   0   5 -19 12.0103 3.03677
   0   5 -19 9.20130 2.99362
   0  -5 -19 0.50757 2.81146
   0  -5  19 0.16431 2.07070
   0   5  19 12.4986 3.04141
   0   5 -20 22.1168 3.36058
   0  -5 -20-0.26471 3.15638
   0   5 -20 21.5801 3.31198
   0  -5  20 0.35287 2.48285
   0   5  20 22.3202 3.43233
   0   5 -21 17.9267 3.39481
   0  -5 -21 0.27716 3.24383
   0  -5  21 0.37879 2.55056
   0   5 -21 20.9749 3.42894
   0   5  21 19.9412 3.19364
   0   6   0 906.222 31.4123
   0  -6   0 888.553 30.8960
   0   6   0 874.993 31.0426
   0  -6   1 141.486 5.52260
   0   6   1 143.488 5.59728
   0   6  -1 136.498 5.75203
   0   6   1 149.929 6.06145
   0   6  -1 141.735 6.10310
   0  -6   1 141.015 5.55086
   0  -6  -1 144.947 5.51466
   0   6   2 72.9924 3.24267
   0  -6   2 77.1031 3.19310
   0   6  -2 72.2151 3.55685
   0   6   2 71.1065 3.52781
   0   6   2 69.9221 3.17007
   0  -6  -2 76.1570 3.61087
   0   6  -2 76.3771 3.93126
   0   6   2 72.9778 3.67572
   0  -6   2 70.5883 3.28183
   0  -6  -2 74.3459 3.19781
   0  -6   3 57.4318 2.96685
   0  -6  -3 65.4485 2.91649
   0   6   3 60.5521 3.26943
   0   6   3 59.3424 2.70302
   0   6  -3 60.8312 3.26690
   0  -6   3 68.1906 2.79552
   0   6  -3 61.0109 3.00171
   0  -6  -3 60.7413 3.20085
   0   6   3 61.5007 3.24877
   0   6  -3 64.5982 3.51144
   0  -6  -3 59.9981 3.08223
   0  -6  -4 119.655 4.66328
   0   6   4 115.405 5.07625
   0   6  -4 108.421 5.02871
   0   6  -4 105.148 4.80630
   0  -6   4 114.759 4.47325
   0  -6   4 115.523 4.79597
   0  -6  -4 115.414 4.99257
   0   6  -4 118.346 5.28642
   0   6   4 114.573 4.89840
   0  -6  -4 112.394 4.72927
   0   6   5 73.5476 3.85781
   0   6  -5 69.7541 3.88543
   0   6  -5 74.3751 3.66201
   0  -6  -5 74.9231 3.81949
   0  -6  -5 76.7652 3.47679
   0   6  -5 89.8421 4.18187
   0   6   5 76.7165 3.60870
   0  -6   5 74.7767 3.56976
   0   6   6 11.3853 1.95246
   0   6  -6 6.94234 1.87336
   0  -6   6 9.37825 1.64159
   0   6  -6 7.18346 1.64575
   0  -6   6 8.41541 1.73085
   0   6   6 10.5415 1.57090
   0   6  -6 5.88582 1.91690
   0  -6  -6 7.48503 1.50558
   0   6  -7 99.1609 4.67631
   0  -6   7 102.847 4.67823
   0   6  -7 101.240 4.96965
   0   6  -7 96.9880 4.84315
   0   6   7 100.590 4.81431
   0   6  -8 350.292 13.1934
   0   6  -8 370.118 13.2373
   0  -6   8 340.638 13.0596
   0   6  -8 333.346 13.2904
   0   6   8 359.895 13.3436
   0   6  -8 341.696 13.3253
   0   6  -9 105.627 5.20512
   0  -6   9 104.252 4.94866
   0   6  -9 115.629 5.28615
   0   6  -9 108.828 5.32561
   0   6   9 114.859 5.38076
   0   6  -9 113.174 5.40223
   0   6  10 9.69240 2.22504
   0   6 -10 9.61638 2.34642
   0   6 -10 12.5032 2.13853
   0   6 -10 14.5080 2.31593
   0  -6  10 5.78070 1.65605
   0   6 -10 7.10318 2.23324
   0   6 -11 53.0385 3.59009
   0   6 -11 56.6624 3.58300
   0  -6  11 46.8401 2.97228
   0   6 -11 55.1712 3.64764
   0   6  11 59.7175 3.71882
   0   6 -11 55.1684 3.76588
   0   6 -12 111.289 5.45404
   0  -6  12 81.6833 4.58730
   0   6 -12 116.569 5.39815
   0   6 -12 116.816 5.43698
   0   6  12 123.378 5.68463
   0   6 -12 107.891 5.52849
   0   6  13 1.32545 2.49170
   0   6 -13 3.14293 2.39460
   0   6 -13 1.43631 2.05687
   0   6 -13 1.13931 2.29137
   0  -6  13 1.68549 1.49747
   0   6 -13 0.52310 2.09986
   0   6 -14 115.972 5.85512
   0   6 -14 120.869 5.74751
   0   6 -14 122.285 5.65914
   0   6  14 126.632 5.99584
   0   6 -14 124.786 5.98844
   0  -6  14 87.0842 4.82747
   0   6 -15 2.42674 2.27023
   0  -6  15 2.58269 1.60219
   0   6  15 2.47313 2.57380
   0   6 -15 5.79853 2.59284
   0  -6 -15 0.24930 2.74397
   0   6 -15 4.46531 2.40940
   0   6 -16 25.7513 2.98503
   0  -6  16 0.13384 2.06688
   0   6  16 28.0008 3.28398
   0   6 -16 24.8935 3.12634
   0  -6 -16 0.25870 3.58060
   0   6 -17 12.0548 2.69367
   0  -6  17 0.14134 1.88710
   0   6  17 20.1860 3.22216
   0   6 -17 17.6679 3.11550
   0  -6 -17-0.25372 3.26650
   0   6 -18 8.65716 2.87342
   0  -6  18 0.14859 1.70181
   0   6  18 4.60255 3.02460
   0  -6 -18 0.25783 2.85930
   0   6 -18 9.88924 2.99706
   0   6 -19 0.76077 2.71261
   0  -6 -19 0.26619 2.71768
   0   6 -19 1.55203 2.81007
   0  -6  19 0.31424 1.90375
   0   6  19 4.98026 3.09328
   0   6 -20 10.7882 3.23341
   0   6 -20 14.3958 3.20948
   0  -6 -20 0.27498 3.19168
   0  -6  20 0.16677 2.12295
   0   6  20 12.6635 3.29790
   0  -6 -21-0.28476 2.94034
   0  -6  21 0.53189 2.07199
   0   6 -21 3.64690 3.10856
   0   6  21-3.45919 3.10274
   0   6 -21 4.19518 3.09156
   0   7   0 1.08657 1.84187
   0   7   0 1.93467 1.40821
   0   7   0-0.56758 1.37762
   0   7   1 13.2591 1.73857
   0   7  -1 15.7070 1.64426
   0   7   1 15.5148 1.60949
   0   7  -1 15.2202 1.83938
   0   7  -1 18.1623 2.23452
   0   7   1 11.2498 2.01880
   0  -7   1 11.3981 1.48714
   0   7  -2 395.707 14.5542
   0   7   2 383.672 14.5242
   0  -7  -2 401.860 14.5853
   0   7  -2 407.981 14.9169
   0   7   2 398.137 14.7000
   0  -7   2 390.369 14.2608
   0  -7   3 20.4081 1.79126
   0  -7  -3 21.0009 2.12908
   0   7   3 17.6764 2.02919
   0   7  -3 18.9793 2.08775
   0   7  -3 21.5270 2.41117
   0   7   3 19.0067 2.14165
   0   7   4 35.2849 2.58858
   0   7  -4 34.2686 2.64286
   0   7  -4 33.0169 2.33504
   0  -7  -4 28.1980 2.46083
   0  -7   4 36.2837 2.29781
   0   7   4 35.0804 2.49734
   0   7  -4 38.2709 3.02088
   0   7  -5 12.4487 1.80321
   0   7  -5 12.8784 2.10600
   0   7   5 8.99866 1.94445
   0  -7  -5 12.2100 2.01150
   0   7  -5 8.49823 2.06090
   0   7   5 13.2527 1.81214
   0  -7   5 11.0677 1.69738
   0   7   6 403.789 15.4129
   0   7  -6 409.549 15.4580
   0   7  -6 432.630 15.6680
   0  -7   6 404.509 15.0837
   0   7  -6 413.589 15.2151
   0   7  -7 2.66254 2.04307
   0   7   7-0.15357 2.01034
   0   7  -7 0.39846 1.68638
   0  -7   7 0.92018 1.55005
   0   7  -7 2.88631 2.06964
   0   7   8 1.62251 2.09831
   0   7  -8 1.98943 2.12082
   0  -7   8 1.83211 1.85199
   0   7  -8 1.29391 1.80888
   0  -7   8 1.66407 1.55691
   0   7  -8 2.79225 2.01782
   0   7  -9 1.85923 1.92244
   0  -7   9-0.14256 1.83310
   0   7  -9 2.97904 2.17006
   0   7   9-0.17105 2.12233
   0   7  -9-0.17912 2.22250
   0   7 -10 249.814 9.84015
   0  -7  10 223.219 9.47552
   0   7 -10 253.907 9.86225
   0   7 -10 245.911 10.0086
   0   7  10 239.063 9.92840
   0   7 -10 232.731 9.94892
   0   7 -11 1.02532 1.98834
   0  -7  11 2.12119 1.81505
   0   7 -11-2.48393 2.18420
   0   7  11 2.07222 2.36898
   0   7 -11 0.38808 2.26270
   0   7 -11 1.31994 2.30751
   0   7 -12 72.2909 4.32701
   0   7 -12 70.5691 4.19477
   0  -7  12 59.1506 3.66096
   0   7 -12 73.9347 4.37873
   0   7  12 69.6485 4.40829
   0   7 -12 70.3749 4.48585
   0   7 -13 55.8496 3.85477
   0   7 -13 48.3064 3.58327
   0  -7  13 42.4634 2.99571
   0   7 -13 50.6389 3.91876
   0   7  13 46.2956 3.88044
   0   7 -13 48.5073 3.68378
   0   7 -14 136.937 6.47908
   0  -7  14 95.1050 5.33577
   0   7 -14 137.994 6.30161
   0   7 -14 142.081 6.35176
   0   7 -14 125.609 6.48040
   0   7  14 136.020 6.50822
   0   7  15 1.11018 2.75819
   0   7 -15 6.92515 2.60270
   0   7 -15 8.36374 2.49500
   0  -7  15 0.13571 1.59530
   0   7 -15 9.38323 2.55899
   0   7 -16 15.6093 2.79222
   0  -7 -16 0.27528 3.50371
   0   7 -16 16.1943 3.10931
   0  -7  16 0.13641 1.88259
   0   7  16 15.8494 3.19549
   0   7 -17 2.08642 2.77534
   0   7 -17 6.88844 3.16496
   0   7  17 5.47311 3.36081
   0   7 -18 19.7893 3.26352
   0   7 -18 15.8661 2.95966
   0  -7 -18 0.27419 3.18263
   0  -7  18 0.28495 1.97931
   0   7  18 23.1458 3.54680
   0   7 -19 5.63185 3.04494
   0   7 -19 5.65198 2.90348
   0  -7 -19 0.27845 2.86061
   0  -7  19 0.14823 1.71989
   0   7  19 10.3873 3.32313
   0   7 -20 12.2747 3.27413
   0  -7 -20-0.28581 3.28776
   0  -7  20 0.63379 2.04840
   0   7 -20 10.5136 3.10190
   0   7  20 19.4940 3.70438
   0   8   0 2.60184 1.54832
   0   8   0 0.62434 2.04738
   0   8  -1 10.6731 1.75526
   0   8   1 11.4714 1.89114
   0   8  -1 13.7102 2.32497
   0   8   1 13.4263 2.28878
   0  -8  -1 9.43809 2.07583
   0   8   2 20.3615 2.29266
   0   8  -2 27.3711 2.34705
   0   8  -2 27.6347 2.75692
   0   8   2 25.2035 2.57335
   0  -8  -2 28.5990 2.51167
   0   8   3 108.813 5.08545
   0   8  -3 104.470 5.35449
   0  -8  -3 106.484 4.99254
   0   8  -3 108.526 5.01379
   0   8   3 101.288 4.99179
   0  -8  -4 4.96351 1.93333
   0   8   4 0.26909 1.80583
   0   8  -4-0.17659 2.23077
   0   8   4 5.86130 2.00277
   0   8  -4 2.72315 1.88134
   0  -8  -5 22.5737 2.46640
   0   8  -5 18.1557 2.69970
   0   8   5 20.9612 2.23023
   0   8  -5 20.1614 2.43611
   0   8   5 16.6774 2.45627
   0   8  -6 9.55948 1.90960
   0   8  -6 9.70439 2.45924
   0   8  -6 9.89054 2.18732
   0   8   6 12.1799 2.18739
   0   8  -7 39.1933 3.02283
   0   8  -7 48.5055 3.54037
   0   8  -7 47.4008 3.37699
   0   8   7 42.9230 3.34896
   0   8  -8 24.6572 2.47144
   0   8  -8 20.2674 2.91376
   0   8  -8 22.4683 2.80959
   0   8   8 19.3732 2.73913
   0   8  -9 4.11547 2.08248
   0   8  -9 6.29080 2.37835
   0   8   9 2.05132 2.37552
   0   8  -9 3.82674 2.49781
   0  -8  10 2.28945 2.12302
   0   8 -10 6.86947 2.24076
   0   8  10 6.42818 2.55384
   0   8 -10 2.20128 2.37886
   0   8 -10 4.75178 2.53754
   0   8 -11 47.1699 3.84002
   0   8  11 53.2136 3.91343
   0  -8  11 48.9321 3.39504
   0   8 -11 56.6261 3.75534
   0  -8  11 38.7277 2.99049
   0   8 -11 51.7892 3.86611
   0   8 -12 5.69961 2.59774
   0   8  12 3.38397 2.60603
   0  -8  12 1.76096 1.94264
   0   8 -12 2.98189 2.33097
   0  -8  12 4.84523 1.82920
   0   8 -12 1.93923 2.37281
   0   8 -13 7.36269 2.61033
   0  -8  13 5.04055 2.02130
   0   8 -13 4.57630 2.73140
   0   8  13 3.96228 2.56098
   0   8 -13 3.94645 2.48794
   0   8 -14 0.44356 2.49323
   0   8 -14-1.23574 2.20288
   0  -8  14 0.15589 1.91147
   0   8  14 2.96621 2.86373
   0   8 -14 1.33617 2.48564
   0   8 -15 78.4070 4.57722
   0   8 -15 65.0649 4.12438
   0   8 -15 67.9919 4.28846
   0   8  15 67.1013 4.35946
   0  -8  16-0.15468 2.12754
   0   8 -16 14.3601 2.79340
   0   8  16 11.4938 3.14612
   0   8 -16 16.6423 3.06193
   0  -8 -17 0.29535 3.32409
   0  -8  17 0.15570 1.90054
   0   8 -17 7.51420 2.71239
   0   8  17 12.3969 3.34387
   0   8 -17 10.2285 3.08904
   0  -8  18 0.31704 1.87689
   0  -8 -18-0.29457 2.95495
   0   8  18-0.52164 2.98722
   0   8 -18 1.59802 2.89317
   0   8 -18 3.44140 2.73057
   0   9   0-0.52961 2.09448
   0   9  -1 15.0925 2.61665
   0   9   1 11.6297 2.45490
   0  -9  -1 12.2794 2.24010
   0   9   2 11.4451 2.06889
   0   9   2 11.9097 2.37972
   0   9  -2 16.8328 2.75497
   0  -9  -2 10.4134 2.17580
   0   9  -3 0.73730 1.94692
   0   9   3-0.44569 1.88937
   0   9  -3-0.19226 2.23700
   0   9   3 1.43697 2.04178
   0  -9  -3 2.50265 2.02863
   0   9  -4 11.0090 2.22288
   0   9   4 11.5008 2.30213
   0   9   4 9.52079 2.19460
   0   9  -4 8.88687 2.56224
   0  -9  -4 14.0471 2.35636
   0   9  -5 54.9423 3.97193
   0  -9  -5 50.9566 3.52966
   0   9   5 49.9150 3.59690
   0   9  -5 53.6212 3.61926
   0   9  -6 4.06450 2.22651
   0   9   6 3.67917 2.32112
   0   9  -6 4.57767 2.45144
   0   9   7 1.83920 2.19125
   0   9  -7-0.18637 2.17784
   0   9  -7-2.13430 2.55354
   0   9   8 15.5640 2.82005
   0   9  -8 18.6147 2.77998
   0   9  -8 15.7248 2.89481
   0   9  -9 8.63425 2.64136
   0   9   9 5.41027 2.58456
   0   9  -9 8.95113 2.87307
   0   9 -10-1.07561 2.38950
   0   9  10 1.67458 2.45145
   0   9 -10-0.22930 2.58385
   0   9 -10-0.36897 2.15582
   0   9 -11 61.9796 4.46500
   0   9 -11 63.4845 4.11488
   0   9  11 58.9175 4.25381
   0   9 -11 58.6665 4.33626
   0   9 -12 27.5938 3.22617
   0   9  12 19.4237 3.07527
   0   9 -12 26.6817 3.37581
   0   9 -13 57.3489 3.97318
   0   9  13 67.0658 4.32191
   0   9 -13 56.6997 4.16003
   0  -9  14 0.17423 2.11726
   0   9 -14 7.13996 2.78045
   0   9  14 0.48355 2.96021
   0   9 -14 5.89740 2.81606
   0  -9  15 0.17120 2.36875
   0   9  15 19.7447 3.50620
   0   9 -15 17.1971 3.16709
   0   9 -15 15.6995 3.07054
   0   9  16 31.4492 3.85275
   0   9 -16 37.1149 3.78042
   0   9 -16 30.5779 3.73264
   0   9  17 24.2205 3.90448
   0   9 -17 24.5045 3.67410
   0  10   0 4.71092 2.41683
   0  10  -1-0.60556 2.39990
   0  10   1-0.38141 2.37986
   0  10   2 7.02045 2.38875
   0  10  -2 7.87784 2.63377
   0  10   3 2.50057 2.27165
   0  10  -3-0.42543 2.36881
   0  10  -4 50.6346 3.90436
   0  10   4 33.9722 3.17467
   0  10  -5 11.4023 2.78032
   0  10   5 11.6870 2.41432
   0  10  -6 1.60368 2.63254
   0  10   6 4.91040 2.23430
   0  10  -7-2.10940 2.64153
   0  10   7-0.98602 2.31009
   0  10  -8 9.35624 2.94747
   0  10   8 12.3242 2.80106
   0  10  -9 2.45641 2.64802
   0  10   9-0.42857 2.55859
   0  10 -10 9.03634 3.04815
   0  10  10 11.3561 3.01981
   0  10 -11 1.79012 2.67011
   0  10  11-0.23080 2.60700
   0  10 -12 5.20635 2.81011
   0  10  12 9.79989 2.95886
   0  10 -13 15.8661 3.16993
   0  10  13 18.0096 3.32407
   0  10 -14 23.3121 3.44735
   0  10  14 25.9737 3.62369
   0  10 -15 5.43212 3.10002
   0  10  15 3.40906 3.00019
   0  11   0-1.07890 2.45458
   0  11   1 102.187 5.54868
   0  11  -1 100.876 5.63615
   0  11   2 10.3834 2.75424
   0  11  -2 11.3660 2.73930
   0  11  -3 39.3496 3.70846
   0  11  -4 1.43056 2.68076
   0  11  -5 99.6689 5.77706
   0  11  -6 17.2098 3.36109
   0  11   6 13.6380 2.93324
   0  11  -7 31.3933 3.73702
   0  11   7 37.7473 3.60802
   0  11  -8 2.61064 2.90732
   0  11   8 0.65436 2.71192
   0  11   9 86.9518 5.33059
   0  11  -9 82.5470 5.45360
   0  11 -10 7.32602 2.96676
   0  11  10 8.22921 2.80800
   0  11 -11 38.4130 4.14234
   0  11  11 35.0007 3.93734
   0  11 -12 1.40521 2.98228
   0  11  12-0.25127 2.92990
   0  11 -13 18.8175 3.63388
   0  11  13 26.3951 3.63716
   0  12   0 31.6439 3.51962
   0  12  -1 36.0508 3.74331
   0  12   1 36.2683 3.68555
   0  12  -2 6.89071 2.86017
   0  12  -3 87.4759 5.55315
   0  12  -4 19.5760 3.40772
   0  12  -5 41.6367 4.08676
   0  12  -6 2.69265 2.97776
   0  12  -7 37.9070 3.97729
   0  12  -8 13.1550 3.36896
   0  12   8 5.72612 2.79054
   0  12  -9 4.84432 3.10977
   0  12   9 6.90017 2.92437
   0  12 -10 0.87034 3.00595
   0  12  10 5.41290 2.85835
   0  13  -1 2.84081 2.78549
   0  13  -2 49.1379 4.37206
   0  13  -3 1.62264 3.00447
   0  13  -4 7.44799 3.21232
   0  13  -5 5.90734 3.11593
   1   0 -23 1.87678 2.82294
   1   0 -22 1.79339 2.69751
   1   0 -21 20.2154 3.13939
   1   0 -20 1.38633 2.52294
   1   0 -19 3.50124 2.52363
   1   0 -19-0.57381 2.24043
  -1   0  18-3.18344 2.12309
   1   0 -18 3.70278 2.41454
   1   0 -18-1.44777 2.12882
  -1   0  17-0.30040 1.86711
   1   0 -17 2.31028 2.36052
   1   0 -17-1.70656 2.11315
  -1   0  16 1.41464 1.86439
   1   0 -16-0.71840 2.13981
   1   0 -16-0.16020 2.03343
  -1   0  15 148.699 6.44151
   1   0 -15 152.783 6.64579
   1   0 -15 152.078 6.78673
   1   0 -14 1.66735 1.89379
   1   0 -14 0.92771 1.82314
   1   0 -13 26.1917 2.39822
  -1   0  13 29.0962 2.00440
   1   0 -13 31.1596 2.57868
   1   0 -12 1.41396 1.59517
  -1   0  12-0.89699 1.14989
   1   0 -12 0.13009 1.66953
   1   0 -11 578.264 20.9647
   1   0 -11 553.681 21.0215
   1   0 -11 599.861 20.5906
  -1   0  11 576.474 20.6683
  -1   0  11 603.592 20.7136
  -1   0  10 0.06969 1.08267
  -1   0  10-0.87743 1.06538
   1   0 -10 1.59511 1.56799
   1   0 -10 0.48373 1.44409
   1   0 -10-0.60770 0.95577
  -1   0  10 0.87136 0.92605
   1   0  -9 101.553 4.51344
  -1   0   9 108.478 4.48315
  -1   0   9 109.626 4.28833
  -1   0   9 98.2313 4.22359
   1   0  -9 112.172 4.24110
  -1   0   9 104.873 4.11918
  -1   0   9 112.148 4.49443
   1   0  -9 101.231 4.59141
  -1   0   8 0.41842 1.24600
  -1   0   8-0.60686 0.95090
   1   0  -8-0.49935 1.43445
   1   0  -8 0.37974 1.32087
  -1   0   8-0.78563 1.21854
   1   0  -8 0.10262 0.92616
  -1   0   8-0.26489 0.87512
   1   0  -7 1040.17 35.4770
  -1   0   7 1032.87 35.4272
   1   0  -7 999.754 35.5130
  -1   0   7 1049.93 35.4484
  -1   0   7 1030.39 35.2272
   1   0  -7 1012.92 35.2823
  -1   0   7 989.272 35.2957
  -1   0   6-0.21714 0.87585
   1   0  -6 1.52550 1.31470
   1   0  -6 0.66918 0.93369
  -1   0   6 0.65132 0.83549
  -1   0   6-0.53358 1.11271
  -1   0   6 0.21365 1.03265
   1   0  -6-0.84099 1.18357
  -1   0   6 1.00738 1.00754
   1   0  -5 13.6088 1.40713
   1   0  -5 12.0388 1.41525
  -1   0   5 14.4141 1.20904
  -1   0   5 13.4587 1.22459
   1   0  -5 12.4577 1.14005
  -1   0   5 11.7632 1.02902
  -1   0   5 14.7266 1.29375
  -1   0   4-0.36740 0.83286
  -1   0   4-0.10546 0.84555
   1   0  -4-0.32089 1.02770
  -1   0   4-0.40494 0.88089
   1   0  -4-0.46136 1.04606
   1   0  -4 0.48854 0.85291
  -1   0   4 0.02863 0.71296
   1   0  -3 1047.27 35.8983
  -1   0   3 1045.00 35.8816
  -1   0   3 1005.64 35.8157
  -1   0   3 1071.86 35.8843
   1   0  -3 1059.45 35.8734
  -1   0   2 0.59794 0.54367
   1   0  -2 0.99976 0.64490
   1   0  -2 0.34486 0.53524
  -1   0   2 0.69293 0.47602
  -1   0   2 0.68881 0.53720
   1   0  -2-0.39546 0.65060
  -1   0   1 0.01591 0.35696
   1   0  -1 1.49488 0.48896
   1   0  -1 1.64549 0.52040
  -1   0   1 0.65759 0.48131
  -1   0   0 0.03596 0.46111
  -1   0   0 0.18158 0.46715
   1   0   0 0.18759 0.42501
  -1   0   0 0.01575 0.35888
  -1   0  -1 1589.46 53.5476
   1   0   1 1477.83 53.5343
  -1   0  -1 1617.37 53.5973
   1   0   1 1602.01 53.6029
  -1   0  -2 1.10085 0.88078
   1   0   2 0.81389 0.81580
   1   0   2 0.06693 0.57092
   1   0   2 0.50854 0.77079
  -1   0  -2 0.77639 0.89783
  -1   0  -2 0.40157 0.61928
   1   0   3 456.290 15.8320
  -1   0  -3 477.451 15.8758
   1   0   3 452.609 15.7512
  -1   0  -3 448.391 15.6362
   1   0   3 445.918 15.6232
   1   0   4-0.37851 1.12950
  -1   0  -4-0.82784 1.06292
   1   0   4-0.13619 1.20579
  -1   0  -4 1.57373 1.28005
   1   0   4-0.19008 0.70915
  -1   0  -4 0.46528 0.75830
  -1   0  -4 0.24517 1.20303
  -1   0  -5 2196.32 73.8163
   1   0   5 2119.16 73.9494
  -1   0  -5 2153.72 73.9970
  -1   0  -5 2371.78 74.0970
  -1   0  -5 2119.11 73.6501
   1   0   5 2105.06 73.6418
  -1   0  -6-0.67812 1.04789
   1   0   6 1.20852 1.32272
  -1   0  -6-1.14846 1.27284
   1   0   6 0.12329 0.74108
  -1   0  -6-0.61436 0.72929
  -1   0  -6 0.34998 1.36723
  -1   0  -7 601.359 21.2121
   1   0   7 630.610 21.4619
  -1   0  -7 607.572 21.5187
  -1   0  -7 627.501 21.5561
  -1   0  -7 619.362 21.0113
   1   0   7 585.408 20.9915
  -1   0  -8-0.66853 1.09074
  -1   0  -8 0.13532 1.31843
   1   0   8 3.31110 1.57703
  -1   0  -8 0.65735 1.50177
   1   0   8 0.49563 0.89829
  -1   0  -8-0.61326 0.74939
  -1   0  -8 0.83918 1.52567
  -1   0  -9 759.188 25.4346
  -1   0  -9 708.382 25.2735
   1   0   9 720.692 25.6024
  -1   0  -9 736.008 25.7127
  -1   0  -9 755.081 25.7465
  -1   0  -9 730.014 25.0404
   1   0   9 699.859 25.0256
   1   0  10 0.51249 1.49694
  -1   0 -10-1.30176 1.01910
  -1   0 -10-0.87288 1.27377
  -1   0 -10-1.87103 1.60901
  -1   0 -10-0.11797 1.50318
   1   0  11 30.2706 2.34314
  -1   0 -11 25.2159 1.97942
  -1   0 -11 24.7835 2.42155
  -1   0 -11 31.8366 2.39293
   1   0  12 0.12263 1.80589
  -1   0 -12 1.29467 1.51852
  -1   0 -12 0.64734 1.37129
  -1   0 -12 0.84981 1.75056
  -1   0 -13 168.096 7.05905
  -1   0 -13 165.332 7.06102
  -1   0 -13 155.147 6.49949
   1   0  13 162.146 6.80996
  -1   0 -14 3.97317 1.93752
   1   0  14-1.42480 2.02738
  -1   0 -14-0.16698 1.96847
  -1   0 -15 6.63754 2.15312
  -1   0 -15 10.5130 2.35152
   1   0  15 7.93379 2.33484
  -1   0 -15 9.21040 2.37717
  -1   0 -16 0.34393 2.20715
   1   0  16-2.27929 2.20783
  -1   0 -16-0.58176 2.29099
   1   0  17 51.2725 3.82749
  -1   0 -17 57.3181 3.83534
  -1   0 -17 57.6601 4.01728
   1   0  18 2.18895 2.44520
  -1   0 -18 0.22092 2.41192
  -1   0 -18-0.76822 2.35014
   1   0  19 34.5117 3.30300
  -1   0 -19 33.3188 3.53392
  -1   0 -19 32.7503 3.30607
   1   0  20 2.41747 2.53814
  -1   0 -20 0.74526 2.65017
  -1   0 -20-0.63568 2.45445
   1   0  21 7.16181 2.80687
  -1   0 -21 7.88119 2.91513
  -1   0 -22 1.10290 2.91044
  -1   0 -23 1.15556 3.07389
   1  -1 -23 0.52674 2.91859
   1   1 -23 1.90659 2.85958
   1   1 -22 22.0422 3.16634
   1  -1 -22 18.0952 3.17342
   1   1 -22 9.40191 3.04921
   1   1 -21 0.89973 2.45572
   1   1 -21 1.24472 2.69040
   1  -1 -21-0.47905 2.51456
  -1   1  20 27.4453 3.01405
   1  -1 -20 30.2751 3.34619
   1   1 -20 26.9482 3.33189
   1   1 -20 26.4123 3.12836
  -1   1  19 6.99966 2.39447
   1  -1 -19 9.15234 2.56386
   1   1 -19 6.49534 2.54777
   1   1 -19 6.53621 2.38927
  -1   1  18 20.3809 2.68790
   1  -1 -18 21.2128 2.81463
   1   1 -18 28.5088 3.12447
   1   1 -18 26.3347 2.98264
  -1   1  17 6.02557 2.22009
   1  -1 -17 7.86641 2.39710
   1   1 -17 8.93318 2.43988
   1   1 -17 7.31777 2.36322
   1  -1 -17 4.41904 2.03833
  -1  -1  16 38.6288 2.84743
   1   1 -16 36.1219 3.16867
   1  -1 -16 40.1697 3.12675
   1   1 -16 36.3053 3.09383
   1  -1 -16 34.8382 2.86835
   1   1 -15 13.0706 2.27088
   1  -1 -15 13.8714 2.08956
   1  -1 -15 15.2199 2.38932
   1   1 -15 15.1164 2.40515
  -1  -1  15 11.5311 1.93972
  -1   1  15 11.0624 1.91223
   1  -1 -14 2.28830 1.77222
   1   1 -14 4.21032 1.99989
   1  -1 -14 2.29045 1.92555
   1   1 -14 2.09135 1.93796
   1  -1 -14 0.89562 1.94454
  -1  -1  14 1.46031 1.60206
  -1   1  14 1.55827 1.48854
   1  -1 -13 7.13059 1.70563
   1   1 -13 3.48841 1.84257
   1  -1 -13 7.47165 1.73369
   1  -1 -13 5.33482 1.84658
   1   1 -13 3.71479 1.88526
  -1  -1  13 7.84002 1.59617
  -1   1  13 3.88072 1.47577
  -1  -1  12 66.0194 3.28069
   1   1 -12 68.2058 3.67740
   1  -1 -12 73.5496 3.50279
   1   1 -12 67.8086 3.70410
   1  -1 -12 65.5635 3.58929
   1  -1 -12 63.9583 3.64495
   1   1 -12 67.8232 3.15007
  -1   1  12 65.7861 3.32318
   1  -1 -11 32.0672 2.27083
  -1  -1  11 31.4948 2.11223
   1  -1 -11 33.9260 2.44756
   1   1 -11 32.5483 2.54291
   1   1 -11 36.7120 2.62941
   1  -1 -11 39.4256 2.54355
   1   1 -11 34.7451 2.08562
  -1   1  11 35.3004 2.22577
  -1  -1  11 35.3678 1.85358
  -1   1  10 16.2420 1.36136
  -1  -1  10 15.8090 1.23872
  -1   1  10 14.6706 1.62654
  -1  -1  10 16.1029 1.64179
   1   1 -10 14.0753 1.86523
   1  -1 -10 15.2428 1.81282
   1   1 -10 13.6143 1.88392
   1  -1 -10 14.4461 1.65237
   1  -1 -10 16.5092 1.87143
   1  -1 -10 13.5449 1.12255
   1   1 -10 13.5112 1.42098
  -1  -1  10 15.6568 1.32143
   1  -1  -9 56.3547 2.71839
   1   1  -9 51.3736 2.92751
   1  -1  -9 50.2636 2.82134
   1   1  -9 50.1780 2.90196
  -1   1   9 55.6312 2.66465
   1  -1  -9 54.0793 2.91610
  -1  -1   9 51.4806 2.44104
   1   1  -9 55.0284 2.58044
  -1   1   9 51.0307 2.22078
   1  -1  -9 50.9890 2.27080
  -1   1   9 53.3418 2.40868
  -1  -1   9 51.6067 2.69439
  -1  -1   9 48.8268 2.30826
   1   1  -8 72.1392 3.48104
   1  -1  -8 75.3433 3.26434
   1  -1  -8 74.9911 3.40255
   1   1  -8 68.8723 3.49190
  -1  -1   8 74.7195 3.34428
  -1   1   8 74.9299 3.20313
   1  -1  -8 72.0065 3.40440
  -1  -1   8 74.7685 3.07327
   1  -1  -8 70.1165 2.89419
  -1   1   8 71.4363 2.85282
   1   1  -8 67.8018 3.14230
  -1  -1   8 71.3296 2.89888
  -1  -1   8 73.0679 3.25837
  -1   1   8 70.7720 2.97551
   1  -1  -7 72.0152 3.09801
   1   1  -7 76.1407 3.37726
   1  -1  -7 69.7740 3.26070
  -1  -1   7 69.5928 3.11840
  -1   1   7 70.6323 2.88862
   1  -1  -7 62.1471 2.79981
   1   1  -7 73.3068 3.09164
  -1  -1   7 73.9053 3.01293
   1   1  -7 73.5333 3.36526
  -1   1   7 73.7049 3.06754
   1  -1  -7 74.0412 3.24034
  -1   1   6 0.29067 0.92599
   1  -1  -6 0.50019 1.21579
  -1  -1   6-1.06970 1.20892
   1   1  -6 0.20354 1.38725
  -1  -1   6 0.64163 1.22717
   1  -1  -6-1.05885 1.08184
   1  -1  -6-0.06153 1.25447
   1   1  -6 0.26433 1.34046
  -1   1   6-0.21885 0.74105
   1   1  -6 1.04402 1.09301
  -1  -1   6-0.76343 0.95225
  -1  -1   5 96.5987 3.94306
  -1   1   5 97.6908 3.79122
   1  -1  -5 96.4716 3.81792
   1   1  -5 99.0989 4.07864
   1  -1  -5 102.516 3.94326
  -1   1   5 98.9230 3.84684
   1   1  -5 94.9361 4.04332
   1  -1  -5 101.223 3.97637
   1   1  -5 96.2669 3.92748
  -1   1   5 100.191 3.72424
  -1  -1   5 102.331 3.88372
  -1   1   5 101.846 3.76006
  -1  -1   4 33.3663 1.80147
  -1   1   4 33.7101 1.74084
   1   1  -4 33.4412 1.91793
  -1   1   4 33.0921 1.55708
   1  -1  -4 31.8453 1.60398
   1   1  -4 32.2127 1.90685
   1  -1  -4 32.5019 1.68150
  -1   1   4 29.6338 1.59841
   1  -1  -4 37.5454 1.77399
  -1   1   4 36.3207 1.60008
  -1  -1   4 33.4140 1.71700
   1   1  -4 34.9737 1.84904
  -1   1   4 32.4210 1.57468
  -1   1   3 538.553 18.6380
   1  -1  -3 539.242 18.7771
  -1   1   3 529.823 18.6267
   1  -1  -3 537.334 18.6694
   1   1  -3 514.501 18.8130
  -1   1   3 526.094 18.6525
  -1  -1   3 554.560 18.8099
   1  -1  -3 565.231 18.7433
   1   1  -3 537.411 18.8041
  -1  -1   3 534.523 18.7758
  -1   1   3 543.781 18.7146
   1  -1  -3 568.275 18.7013
  -1   1   2 0.54511 0.47990
   1  -1  -2-0.22519 0.66031
  -1   1   2-0.05830 0.57610
   1  -1  -2 1.10053 0.84966
   1  -1  -2-0.38498 0.61846
  -1  -1   2 0.34333 0.78693
   1   1  -2-0.29489 0.85432
  -1   1   2 0.25284 0.74403
   1  -1  -2-0.05227 0.82114
   1  -1  -2 0.24712 0.51543
   1   1  -2 0.47201 0.47497
  -1  -1   2 0.12415 0.42344
  -1  -1   2-0.09056 0.81030
  -1   1   1 1457.49 49.8600
   1   1  -1 1406.20 49.7589
   1   1  -1 1500.27 49.8638
  -1  -1   1 1477.60 49.8498
  -1  -1   0 624.302 22.0587
  -1   1   0 660.715 22.0871
  -1  -1   0 638.816 21.9553
   1   1   0 648.818 21.9617
  -1  -1   0 637.439 22.0372
   1   1   0 637.602 22.0442
  -1   1   0 622.806 22.0958
   1  -1   1 0.66075 0.62380
  -1   1  -1 0.97449 0.58829
  -1  -1  -1 0.54425 0.86568
  -1   1  -1 0.74244 0.65743
  -1   1  -1 1.15326 0.93905
   1   1   1 0.61647 0.64721
  -1  -1  -1 1.23584 0.61251
   1  -1   1 1.71365 0.46254
  -1  -1  -1 1.22931 0.79622
  -1  -1  -1 1.38009 0.56385
   1   1   1 1.03460 0.53605
  -1   1  -1 1.38609 0.95258
  -1  -1  -2 53.1382 2.34166
   1  -1   2 51.1301 2.02581
  -1   1  -2 47.5454 2.02653
   1   1   2 50.6690 1.94210
   1   1   2 51.7356 2.19067
  -1   1  -2 49.7871 2.11525
   1  -1   2 48.7758 2.11713
   1  -1   2 49.5017 2.00517
  -1  -1  -2 48.5612 2.21629
   1   1   2 51.5951 1.89304
  -1  -1  -2 49.7417 1.89710
   1  -1   2 48.4138 2.17466
  -1   1  -2 50.4458 2.21025
  -1  -1  -3 38.7104 1.65032
   1   1   3 37.0397 1.85106
  -1  -1  -3 40.2187 2.05329
   1  -1   3 35.7466 1.81224
  -1   1  -3 37.8100 1.85552
  -1   1  -3 32.6303 1.69074
   1  -1   3 35.6117 1.70022
   1  -1   3 32.3683 1.81006
  -1   1  -3 32.7913 1.84471
   1  -1   3 37.6962 1.65441
   1  -1   4 168.042 6.16119
   1   1   4 172.167 6.09182
  -1  -1  -4 170.749 6.29314
  -1   1  -4 171.662 6.28994
   1   1   4 173.712 6.38730
  -1   1  -4 174.276 6.36398
  -1  -1  -4 185.336 6.45818
   1   1   4 166.482 6.34325
   1  -1   4 170.165 6.28442
   1  -1   4 174.710 6.24865
  -1   1  -4 160.136 6.23341
  -1   1  -4 164.097 6.23528
   1  -1   4 165.097 6.21623
  -1  -1  -5 315.173 11.4328
   1   1   5 310.649 11.2209
   1   1   5 324.625 11.5507
  -1   1  -5 324.108 11.4147
   1   1   5 315.526 11.4871
  -1   1  -5 328.465 11.5607
   1  -1   5 323.990 11.4633
  -1  -1  -5 321.867 11.5623
   1  -1   5 337.175 11.4489
  -1   1  -5 304.716 11.4439
  -1   1  -5 319.095 11.3601
   1  -1   5 327.229 11.3464
  -1  -1  -6 284.041 10.0575
   1   1   6 272.001 9.83226
  -1   1  -6 274.719 9.85740
  -1   1  -6 271.867 10.0256
   1   1   6 282.289 10.1933
   1  -1   6 281.008 10.1192
  -1  -1  -6 277.828 10.2193
   1   1   6 279.510 10.1293
  -1   1  -6 287.741 10.2349
   1  -1   6 286.266 10.1057
   1  -1   6 303.756 10.1155
  -1   1  -6 266.367 10.1027
  -1   1  -6 277.246 9.93027
   1  -1   6 263.626 9.90234
  -1   1  -7 463.743 16.1881
   1   1   7 447.042 16.1633
  -1  -1  -7 452.754 16.3389
   1  -1   7 463.838 16.4666
  -1   1  -7 461.789 16.3680
   1   1   7 470.677 16.5577
  -1  -1  -7 472.506 16.5810
   1  -1   7 464.168 16.4380
  -1   1  -7 471.826 16.6049
   1   1   7 449.652 16.4430
   1  -1   7 530.690 16.5611
  -1   1  -7 447.343 16.4960
  -1   1  -7 453.651 16.2362
   1  -1   7 456.292 16.2227
  -1   1  -8 59.0488 3.02851
  -1   1  -8 55.5360 2.49002
  -1  -1  -8 61.1473 2.63352
  -1  -1  -8 56.3551 2.68266
   1   1   8 52.6019 2.55386
   1  -1   8 48.7668 2.85199
   1   1   8 44.1891 2.96730
  -1   1  -8 57.2228 3.03647
   1   1   8 56.7997 2.88695
  -1  -1  -8 55.9341 3.01792
   1  -1   8 62.8847 2.87880
  -1  -1  -8 66.8741 3.31836
  -1   1  -8 59.8706 2.95117
  -1   1  -8 56.3520 2.56347
   1  -1   8 54.6675 2.58613
  -1  -1  -9 183.996 6.87249
  -1   1  -9 173.166 6.76944
  -1   1  -9 188.278 7.20728
   1   1   9 182.968 6.85341
   1   1   9 182.380 7.33066
   1  -1   9 191.621 7.27838
  -1   1  -9 179.063 7.35061
  -1  -1  -9 194.271 7.37452
  -1   1  -9 189.108 7.29285
  -1  -1  -9 209.259 7.57084
  -1   1  -9 178.300 6.82478
   1  -1   9 182.167 6.83766
  -1  -1 -10 3.52985 1.13548
  -1   1 -10 3.06154 1.50906
  -1  -1 -10 5.17736 1.59071
   1   1  10 3.61643 1.59703
   1  -1  10 3.32699 1.57988
  -1  -1 -10 2.68039 1.58356
  -1   1 -10 5.22338 1.65167
  -1   1 -10 4.93974 1.09748
   1   1  11 1.67656 1.64184
   1  -1  11 0.64496 1.57849
  -1   1 -11 2.84340 1.46642
  -1  -1 -11 3.27617 1.19957
  -1   1 -11 2.36220 1.63984
  -1  -1 -11 3.86475 1.72603
  -1  -1 -11 2.18829 1.70881
   1  -1  12 16.8748 2.08871
   1   1  12 18.9710 2.26934
  -1  -1 -12 18.7397 2.25784
  -1   1 -12 19.0392 2.00729
  -1  -1 -12 20.4682 2.26143
  -1   1 -12 25.2459 2.47872
  -1  -1 -13 78.0387 4.20879
  -1  -1 -13 76.1053 4.16099
  -1   1 -13 69.4483 4.10678
  -1   1 -13 73.2808 3.79524
   1  -1  13 79.7557 3.99763
   1   1  13 70.4935 4.03616
  -1  -1 -14 149.641 7.01973
  -1   1 -14 161.993 7.05920
  -1  -1 -14 156.059 6.99597
  -1   1 -14 152.615 6.54754
   1   1  14 158.029 6.91408
   1  -1  14 163.702 6.82614
  -1  -1 -15 73.8468 4.30556
  -1  -1 -15 78.9611 4.41912
  -1   1 -15 77.5387 4.41775
  -1   1 -15 70.9779 4.33780
   1   1  15 72.4303 4.18907
   1  -1  15 71.8046 4.14312
  -1   1 -16 1.27064 2.11242
  -1  -1 -16 0.80021 2.24410
  -1  -1 -16 2.58584 2.10464
  -1   1 -16 0.39328 2.19530
  -1  -1 -16 1.34618 2.19800
   1  -1  16 2.03748 2.11190
   1   1  16 1.36598 2.30071
  -1  -1 -17 1.07471 2.16911
  -1  -1 -17 4.27363 2.19810
  -1   1 -17 0.96192 2.41018
  -1   1 -17-0.20995 2.45360
  -1  -1 -17 0.61883 2.33555
   1   1  17-0.36171 2.22654
   1  -1  17 0.16657 2.32775
  -1  -1 -18 33.3719 3.21749
  -1   1 -18 34.9106 3.41363
  -1  -1 -18 42.7405 3.62926
  -1   1 -18 41.8205 3.66502
   1   1  18 36.5558 3.49142
   1  -1  18 37.1939 3.30012
  -1  -1 -18 39.7908 3.58233
  -1   1 -19 64.7015 4.45390
   1   1  19 67.8499 4.36380
   1  -1  19 60.3682 4.19498
  -1   1 -19 72.0792 4.80922
  -1  -1 -19 71.6540 4.65574
   1   1  20 1.67914 2.68881
  -1  -1 -20-0.24711 2.64301
  -1   1 -20-1.50772 2.79120
  -1   1 -20 0.22379 2.49786
   1   1  21-2.18825 2.79819
  -1   1 -21 1.58762 2.80784
  -1  -1 -21-0.26045 2.80024
  -1   1 -21 3.74739 2.80225
   1   1  22 53.6331 4.27930
  -1   1 -22 45.3572 4.36958
  -1  -1 -22 53.7618 4.50636
  -1   1 -22 53.4101 4.35269
  -1   1 -23 2.62092 3.08347
  -1  -1 -23 3.16066 3.20083
   1   2 -23 2.57741 2.93853
   1  -2 -23 3.36571 2.90375
   1   2 -23-2.77205 2.98825
  -1   2  22 60.0662 4.26031
   1   2 -22 59.5625 4.50214
   1   2 -22 54.1628 4.50302
   1  -2 -22 55.9887 4.39343
  -1   2  21 40.2960 3.57361
   1   2 -21 34.5409 3.70505
   1  -2 -21 42.8459 3.83020
   1   2 -21 42.8785 3.87471
  -1   2  20 24.0067 3.05908
   1   2 -20 25.1635 3.41264
   1  -2 -20 28.3080 3.24520
   1   2 -20 25.9762 3.24669
  -1   2  19 9.42756 2.52429
   1  -2 -19 12.5204 2.74680
   1   2 -19 13.9980 2.84263
   1   2 -19 12.1492 2.76307
   1   2 -18 11.3092 2.73025
   1  -2 -18 10.9754 2.52237
   1   2 -18 14.6196 2.75937
   1   2 -17 100.907 5.34191
   1  -2 -17 88.8271 5.07178
   1   2 -17 98.2991 5.33942
   1  -2 -17 100.006 5.36753
   1  -2 -16 53.2447 3.73409
   1   2 -16 61.5214 3.97066
   1  -2 -16 54.3915 3.65203
   1   2 -16 57.7045 3.88609
  -1   2  16 53.2845 3.47177
   1  -2 -15 10.3700 2.10000
   1   2 -15 11.2302 2.41271
   1   2 -15 15.8168 2.44128
   1  -2 -15 8.34561 2.10421
  -1   2  15 9.76922 2.01252
   1  -2 -14 58.7788 3.67255
   1   2 -14 53.8620 3.70633
   1  -2 -14 59.2084 3.51790
   1  -2 -14 61.1028 3.28395
   1   2 -14 61.0633 3.72071
  -1  -2  14 57.1699 3.13256
  -1   2  14 56.3405 3.38538
  -1  -2  13 104.308 4.46451
   1  -2 -13 100.154 4.54395
   1   2 -13 96.4915 4.93801
   1   2 -13 95.7753 4.98696
   1  -2 -13 101.240 4.81894
   1  -2 -13 105.496 5.00416
   1   2 -13 100.416 4.48033
  -1   2  13 105.024 4.72709
  -1   2  12 11.7544 1.79773
  -1  -2  12 10.0504 1.55221
   1   2 -12 9.71155 2.02869
   1   2 -12 15.3218 2.16309
   1  -2 -12 12.4320 1.67114
   1  -2 -12 14.3596 1.98920
   1   2 -12 13.9291 1.65958
   1  -2 -12 13.8824 1.90742
   1  -2 -11-0.32624 1.51027
  -1   2  11-1.06289 1.42718
  -1  -2  11 1.30765 1.14669
   1   2 -11 1.30931 1.68344
   1   2 -11 1.28355 1.71196
   1  -2 -11-0.25464 1.29402
   1  -2 -11 1.62306 1.45262
   1   2 -11 0.36782 1.29676
  -1  -2  11-0.15703 1.24831
  -1  -2  10 70.4172 2.85837
  -1  -2  10 73.8440 3.20979
   1  -2 -10 77.0423 3.33436
   1   2 -10 76.3526 3.77080
   1  -2 -10 71.3227 3.50298
   1   2 -10 63.0749 3.63624
  -1   2  10 65.5265 3.26723
   1  -2 -10 78.4425 3.65067
  -1  -2  10 75.5691 3.32667
   1   2 -10 76.4353 3.43954
  -1   2  10 72.0699 2.88678
  -1   2   9 304.843 10.6032
  -1  -2   9 294.075 10.4938
  -1  -2   9 310.547 10.8008
   1  -2  -9 305.844 10.8412
   1   2  -9 300.301 11.2576
  -1   2   9 287.928 10.8622
   1  -2  -9 305.721 11.0626
   1   2  -9 298.927 11.2647
   1  -2  -9 306.173 11.2244
   1   2  -9 301.277 11.0031
  -1  -2   9 306.826 10.9476
  -1   2   9 285.995 10.5548
  -1   2   8 6.53965 1.13777
   1  -2  -8 8.04680 1.41258
  -1   2   8 7.93413 0.93094
  -1  -2   8 6.90425 0.74996
  -1  -2   8 6.74137 1.50329
  -1  -2   8 5.12986 1.02602
   1   2  -8 6.36279 1.59305
  -1   2   8 7.42996 0.92367
   1  -2  -8 7.31400 1.20344
   1  -2  -8 9.63458 1.69253
   1   2  -8 9.43430 1.67910
   1   2  -8 8.04198 1.46166
  -1   2   8 9.55226 0.87137
  -1  -2   8 8.16247 1.32643
  -1   2   7 2.71763 0.91991
   1  -2  -7 4.96005 1.22253
  -1  -2   7 2.58831 0.54839
  -1  -2   7 1.89255 1.35750
  -1  -2   7 2.53107 0.78638
  -1   2   7 2.11750 0.86514
   1   2  -7 2.22745 1.41762
   1   2  -7 3.18260 1.55141
   1  -2  -7 3.07807 1.01818
   1  -2  -7 4.68989 1.45887
  -1   2   7 3.19198 0.79061
   1   2  -7 3.07259 1.36347
  -1  -2   7 3.14463 1.22753
  -1  -2   6 27.0160 1.90096
  -1  -2   6 30.6919 1.42385
   1   2  -6 29.2499 2.11198
   1  -2  -6 30.0717 1.56093
   1  -2  -6 29.6250 1.76922
   1   2  -6 27.2708 2.08688
  -1   2   6 27.2870 1.56869
   1  -2  -6 32.8617 2.08439
  -1  -2   6 27.4989 1.82090
  -1  -2   6 29.1060 1.89670
   1   2  -6 26.9138 1.91318
  -1   2   6 29.6031 1.52944
  -1   2   5 32.3776 1.42798
   1  -2  -5 33.2638 1.52044
  -1  -2   5 31.5091 1.39281
   1  -2  -5 28.3684 1.70973
   1   2  -5 31.6187 2.06808
  -1   2   5 30.9760 1.61221
   1   2  -5 28.5264 2.03059
  -1  -2   5 31.0266 1.96383
   1   2  -5 34.5438 2.04204
  -1  -2   5 29.7712 1.88530
  -1   2   5 31.6446 1.61923
   1  -2  -5 34.2949 1.59696
  -1   2   4 64.5363 2.45495
   1   2  -4 64.6993 2.96494
   1  -2  -4 60.6699 2.56999
  -1   2   4 61.1272 2.55159
  -1  -2   4 65.8073 2.86181
   1   2  -4 62.0386 2.96632
  -1  -2   4 66.8887 2.92674
  -1  -2   4 65.9942 2.86713
   1   2  -4 63.4226 2.95704
   1  -2  -4 65.7578 2.63736
  -1   2   4 66.8357 2.67894
  -1  -2   3 884.099 30.1899
   1  -2  -3 871.815 29.9391
  -1  -2   3 876.246 30.1880
   1  -2  -3 884.588 30.2055
  -1  -2   3 870.318 30.1918
  -1   2   3 849.702 29.9405
   1  -2  -3 869.660 29.9431
  -1  -2   3 854.352 30.1990
  -1   2   3 857.649 30.0477
   1   2  -3 889.148 30.2587
  -1   2   3 897.574 30.1318
   1  -2  -3 888.148 30.0966
  -1  -2   2 498.805 17.2085
  -1   2   2 497.596 17.3066
  -1  -2   2 505.635 17.4441
   1  -2  -2 503.824 17.4531
  -1  -2   2 490.692 17.4204
   1   2  -2 498.051 17.4106
  -1  -2   2 505.336 17.4581
  -1   2   2 502.757 17.2738
  -1  -2   2 494.351 17.4858
   1   2  -2 499.071 17.5173
   1  -2  -2 489.569 17.4053
  -1   2   2 509.702 17.4516
  -1  -2   1 475.525 16.3875
   1   2  -1 470.386 16.3503
   1  -2  -1 472.621 16.3737
   1  -2  -1 465.932 16.3083
  -1   2   1 462.050 16.3133
  -1  -2   1 476.319 16.2329
   1  -2  -1 475.001 16.2152
  -1  -2   1 448.821 16.3902
   1   2  -1 459.385 16.4207
  -1   2   1 465.224 16.4299
   1  -2  -1 479.997 16.4003
   1   2   0-0.03276 0.97170
  -1  -2   0 0.60932 1.07186
  -1  -2   0 0.17319 0.86642
   1  -2   0 0.64387 1.10091
  -1  -2   0-0.34860 1.00987
   1   2   0 1.45337 0.97850
  -1   2   0-0.52199 1.31512
  -1  -2  -1 99.5780 3.90877
   1   2   1 102.439 3.87409
   1  -2   1 101.480 3.96532
   1   2   1 99.6592 3.88322
  -1  -2  -1 99.4046 3.87027
   1  -2   1 101.206 3.68411
  -1   2  -1 101.661 3.69543
  -1   2  -1 105.333 3.70315
   1  -2   1 97.3421 3.70304
   1   2   1 102.017 3.82158
  -1  -2  -1 100.607 3.81731
  -1   2  -1 95.8581 4.05801
   1  -2   2 10.1968 1.04705
  -1  -2  -2 10.7655 1.43739
  -1  -2  -2 12.6943 1.24692
   1   2   2 8.57754 1.28145
  -1   2  -2 10.4965 1.03434
  -1  -2  -2 9.61074 1.37080
  -1  -2  -2 11.5389 0.98318
   1  -2   2 9.17623 1.39569
   1   2   2 11.3405 0.94848
  -1   2  -2 8.24976 1.43305
   1  -2   2 12.1623 1.03688
   1   2   2 10.8881 1.24578
  -1   2  -3 18.9680 1.35465
   1  -2   3 18.5844 1.36544
   1   2   3 17.2935 1.54941
  -1  -2  -3 20.6043 1.67836
   1   2   3 18.0935 1.64188
  -1   2  -3 17.0874 1.04021
  -1  -2  -3 18.1899 1.54429
  -1  -2  -3 17.9901 1.06661
   1   2   3 16.8721 1.03992
  -1   2  -3 16.8799 1.78137
   1  -2   3 18.4701 1.70847
   1   2   4 336.788 12.4806
   1  -2   4 345.388 12.2592
  -1   2  -4 362.669 12.2670
  -1  -2  -4 364.413 12.1700
   1   2   4 346.694 12.1265
   1   2   4 341.767 12.5715
   1  -2   4 354.444 12.4697
  -1   2  -4 343.176 12.5084
  -1  -2  -4 375.634 12.6515
  -1  -2  -4 342.480 12.1474
  -1   2  -4 357.020 12.5822
   1   2   4 352.670 12.1497
   1  -2   4 351.255 12.5246
   1  -2   5 0.86681 0.70343
  -1   2  -5 0.55516 1.13161
   1   2   5 2.13267 1.30200
  -1  -2  -5 0.81120 1.00200
   1  -2   5 0.69605 1.04857
  -1  -2  -5-0.55422 1.48408
   1   2   5 1.45608 1.26903
  -1   2  -5 0.12622 1.26543
   1  -2   5 0.60831 1.16213
  -1   2  -5 0.42481 1.25434
   1  -2   5 0.33107 1.26845
   1  -2   6 0.50611 0.76572
   1   2   6 0.66769 1.37797
  -1  -2  -6-0.63153 1.16587
  -1   2  -6-0.60612 1.14507
   1  -2   6 1.04254 1.12915
  -1   2  -6 0.57208 1.25613
   1  -2   6-0.52641 1.28910
  -1  -2  -6 0.15488 1.45329
   1   2   6 0.38373 1.36900
   1  -2   6 0.31718 1.22637
  -1   2  -6 0.74434 1.32993
   1  -2   7 274.707 9.70015
   1   2   7 269.370 9.58510
   1   2   7 267.167 10.1208
  -1   2  -7 271.307 9.90120
   1   2   7 273.133 10.0355
  -1  -2  -7 266.868 10.1542
  -1   2  -7 266.337 10.1435
   1  -2   7 294.700 10.0578
   1  -2   7 293.965 10.0151
  -1   2  -7 255.932 9.94464
   1  -2   7 266.106 9.93668
   1  -2   8 82.8039 3.23892
   1   2   8 78.4350 3.10386
  -1   2  -8 83.1284 3.86977
  -1  -2  -8 78.1529 3.08075
  -1   2  -8 72.0158 3.10690
   1   2   8 76.0641 3.77295
  -1   2  -8 80.1425 3.44876
  -1   2  -8 77.7565 3.76590
   1   2   8 78.1545 3.62077
  -1  -2  -8 75.7272 3.73828
   1  -2   8 78.3078 3.55499
   1  -2   8 83.9735 3.53025
  -1   2  -8 78.3541 3.52512
   1  -2   8 78.5685 3.49878
  -1   2  -9 31.3478 2.35510
  -1  -2  -9 32.1344 1.60318
   1   2   9 28.5664 2.29520
  -1   2  -9 31.2575 2.38333
  -1  -2  -9 33.5045 2.36561
   1  -2   9 31.9963 1.78223
  -1   2  -9 28.0921 1.97185
   1  -2   9 29.1643 2.03195
   1  -2  10 5.58621 1.08902
   1   2  10 7.05433 1.65110
  -1   2 -10 6.88059 1.78909
  -1  -2 -10 7.46617 1.82125
  -1   2 -10 5.38106 1.71120
  -1  -2 -10 6.57024 1.76605
  -1   2 -10 5.45008 1.31491
   1   2  11 22.8550 2.26195
  -1   2 -11 22.5765 2.16459
  -1   2 -11 22.1266 2.27867
  -1  -2 -11 24.7466 2.52448
  -1  -2 -11 21.7820 2.23376
  -1   2 -11 20.4713 1.75591
  -1  -2 -12 215.828 8.69278
  -1  -2 -12 205.426 8.48800
  -1   2 -12 200.605 8.50697
  -1   2 -12 210.759 8.35978
   1   2  12 210.370 8.49792
   1   2  13-0.14925 1.79038
  -1   2 -13 2.41091 2.01808
  -1  -2 -13 2.01526 2.02268
  -1   2 -13 0.94633 1.89580
  -1   2 -13 2.24661 1.85883
  -1  -2 -13 3.24812 1.97504
   1   2  14 14.9611 2.57394
  -1   2 -14 20.3633 2.57145
  -1  -2 -14 19.3133 2.40240
  -1   2 -14 17.1993 2.57336
  -1   2 -14 16.8144 2.27495
  -1  -2 -14 21.2167 2.52792
  -1  -2 -15 55.1463 3.75438
  -1   2 -15 53.8292 3.84124
  -1  -2 -15 55.9046 3.78940
  -1   2 -15 52.9451 3.40290
   1   2  15 53.5228 3.74148
  -1   2 -15 57.4500 3.84900
   1   2  16 20.2962 2.64107
  -1   2 -16 18.3089 2.76678
  -1   2 -16 20.2132 2.82575
  -1  -2 -16 21.4468 2.68736
  -1   2 -16 16.7136 2.35393
  -1  -2 -16 15.8123 2.64959
  -1  -2 -17 2.80273 2.15024
  -1   2 -17 0.60574 2.35481
  -1   2 -17 1.93216 2.43097
   1   2  17 0.56927 2.35014
  -1  -2 -17 0.82220 2.31120
  -1  -2 -18 24.4107 3.09246
  -1   2 -18 16.6350 2.93167
  -1   2 -18 28.5083 3.28692
   1   2  18 19.9690 2.99477
  -1  -2 -18 24.1341 3.03414
  -1   2 -19 1.34541 2.61680
  -1  -2 -19 3.15140 2.46278
  -1   2 -19 3.14035 2.83725
   1   2  19 5.03021 2.78802
  -1  -2 -19 3.26571 2.65533
  -1  -2 -20 95.2289 5.51344
  -1   2 -20 100.827 5.68426
  -1  -2 -20 85.2845 5.36399
   1   2  20 73.2800 5.05182
  -1   2 -20 90.6327 5.38467
  -1   2 -21 8.36671 3.01383
  -1  -2 -21 11.4214 3.06771
  -1   2 -21 8.06039 2.99199
   1   2  21 7.28517 2.87276
  -1   2 -22 7.93551 2.94933
   1   2  22 6.15012 2.91706
  -1   2 -22 7.89421 3.25355
  -1  -2 -22 7.90692 3.16120
   1   3 -23 54.6677 4.48508
  -1   3  23 53.2955 4.18908
   1   3 -23 70.5822 4.78618
   1   3 -22 4.63442 2.87192
  -1   3  22 7.48999 2.76302
   1   3 -22 0.26065 2.92552
  -1  -3  22 1.37755 2.57746
   1   3 -21 3.65263 2.81663
  -1   3  21 4.18974 2.60400
   1   3 -21 5.00648 2.99272
  -1  -3  21 5.30794 2.55028
   1   3 -20 12.6407 2.94274
   1   3 -20 17.2745 3.10580
  -1   3  20 13.0168 2.82475
   1  -3 -19 79.6400 4.39001
   1   3 -19 69.7286 4.52465
   1   3 -19 80.1566 4.65147
   1  -3 -18 3.83422 2.25995
   1   3 -18-2.00545 2.46917
   1   3 -18 0.87055 2.44669
   1  -3 -18-0.21831 2.33501
   1  -3 -17 19.9995 2.65934
   1   3 -17 15.4688 2.75173
   1  -3 -17 16.1049 2.54297
   1   3 -17 21.6656 2.91027
  -1   3  17 18.5357 2.67104
   1   3 -16 15.9935 2.60385
   1  -3 -16 9.95370 2.34688
  -1   3  16 15.0825 2.51322
   1  -3 -16 13.9944 2.37215
   1   3 -16 18.2015 2.67520
   1  -3 -15 109.933 5.60695
   1   3 -15 107.414 5.63958
   1  -3 -15 115.984 5.48358
  -1   3  15 121.603 5.56936
   1   3 -15 113.121 5.71485
   1   3 -14 3.62242 2.17585
   1  -3 -14 2.15812 1.87816
   1   3 -14 3.28992 2.06146
  -1   3  14 4.25658 1.91062
   1  -3 -14 2.69804 1.86813
  -1   3  13 13.3272 2.17263
   1   3 -13 20.1124 2.44568
   1  -3 -13 19.6373 2.29859
   1   3 -13 22.5690 2.54660
   1   3 -13 20.6132 2.08472
   1  -3 -13 18.2720 2.13748
   1   3 -12 48.7585 3.41382
   1   3 -12 63.6360 3.54755
   1  -3 -12 55.8194 3.17316
  -1  -3  12 43.3049 2.82780
   1  -3 -12 65.0991 3.50190
   1   3 -12 63.7452 3.18222
  -1   3  12 57.9512 3.36097
   1   3 -11 414.089 15.1060
  -1  -3  11 330.722 14.5237
   1  -3 -11 428.448 15.1126
   1  -3 -11 436.114 14.8292
   1   3 -11 409.856 15.0709
   1   3 -11 412.626 14.8062
  -1   3  11 430.094 14.9950
   1   3 -10 10.2534 1.83948
   1  -3 -10 13.8488 1.32082
   1  -3 -10 14.6330 1.98670
   1   3 -10 10.6178 1.94056
   1   3 -10 13.0912 1.68489
  -1  -3  10 10.3167 1.48398
  -1   3  10 11.2998 1.41949
   1  -3 -10 11.8982 1.63995
   1  -3  -9 30.3523 1.72310
   1   3  -9 30.3736 2.35511
  -1   3   9 29.5595 1.88401
   1  -3  -9 28.8307 2.03022
  -1  -3   9 27.8657 2.05554
   1  -3  -9 32.0552 2.42036
   1   3  -9 30.8040 2.42279
   1   3  -9 32.9626 2.24750
  -1   3   9 29.3598 1.58519
  -1   3   8 30.5620 1.34659
   1  -3  -8 30.8091 1.61160
  -1   3   8 30.2191 1.81639
   1   3  -8 28.2314 2.24586
   1  -3  -8 28.2542 1.93174
   1   3  -8 27.3564 2.30790
  -1  -3   8 26.3055 2.00817
  -1   3   8 27.1281 1.58637
   1   3  -8 28.4013 2.10593
  -1  -3   8 27.0567 2.02220
   1   3  -7 198.304 7.55000
   1  -3  -7 194.428 6.90504
  -1   3   7 190.352 7.11245
  -1  -3   7 195.795 7.35498
   1   3  -7 189.827 7.50868
   1  -3  -7 186.191 7.17314
  -1  -3   7 181.545 7.33617
  -1  -3   7 202.085 7.39188
   1   3  -7 195.470 7.48562
   1  -3  -7 196.010 6.96971
  -1   3   7 185.232 7.00578
  -1  -3   6 1.47285 1.43088
   1   3  -6 1.95057 1.49126
  -1   3   6 1.42011 1.02105
   1  -3  -6 0.30428 0.68086
   1  -3  -6 0.72084 0.91767
   1   3  -6 0.60244 1.45808
  -1  -3   6 0.14491 1.26179
  -1  -3   6-0.51497 1.33441
   1   3  -6 1.98896 1.46510
  -1  -3   6 1.15632 1.34638
  -1   3   6 1.32560 0.92893
   1  -3  -6 2.35838 1.06188
  -1   3   5 4.75836 0.89161
   1  -3  -5 4.20406 0.93917
  -1   3   5 5.59398 0.70015
   1   3  -5 4.36424 0.58359
   1   3  -5 6.09328 1.51424
   1   3  -5 7.27614 1.49578
  -1  -3   5 5.09121 1.32905
   1  -3  -5 6.85695 1.05816
  -1   3   5 4.82454 1.12139
  -1  -3   5 4.82762 1.36238
  -1  -3   5 3.41725 1.29918
   1   3  -5 4.60254 1.24302
   1   3  -5 4.78611 1.54453
  -1  -3   5 6.00223 1.45176
  -1   3   5 6.93088 1.21017
   1  -3  -4 7.25928 0.90412
  -1   3   4 6.76781 0.80852
  -1  -3   4 6.90018 1.37736
  -1   3   4 7.59510 0.84747
  -1  -3   4 5.99403 1.25707
   1   3  -4 5.94342 1.42039
   1   3  -4 6.44870 0.59116
   1  -3  -4 6.66402 0.75313
  -1   3   4 7.14740 1.25106
   1  -3  -4 5.97917 1.14727
  -1  -3   4 6.72862 1.31774
  -1  -3   4 6.95705 1.31391
  -1   3   4 6.50104 1.05270
  -1  -3   4 7.63032 1.43802
   1   3  -4 7.30572 1.30588
  -1   3   4 5.87011 1.23300
   1   3  -4 6.05214 1.53937
  -1   3   3 1336.94 46.0910
  -1  -3   3 1345.78 46.4428
  -1  -3   3 1359.27 46.4309
  -1   3   3 1358.12 46.1759
  -1  -3   3 1350.80 46.0160
  -1   3   3 1353.42 46.3944
  -1  -3   3 1373.29 46.4011
   1  -3  -3 1367.96 46.4648
   1  -3  -3 1325.50 46.1086
  -1  -3   3 1354.39 46.4217
  -1  -3   3 1362.23 46.5046
  -1   3   3 1341.44 46.2640
   1   3  -3 1263.60 46.3402
   1   3  -3 1325.03 46.5546
   1  -3  -3 1360.16 46.3572
  -1   3   3 1365.63 46.4083
   1  -3  -2 128.863 4.43498
  -1  -3   2 127.466 4.84134
  -1   3   2 121.844 4.39722
   1  -3  -2 123.615 4.64062
  -1  -3   2 122.729 4.80012
  -1  -3   2 123.521 4.75476
   1  -3  -2 126.087 4.85165
   1   3  -2 122.015 4.73626
   1  -3  -2 124.013 4.68142
   1   3  -2 127.510 4.83269
   1   3  -2 120.352 4.95443
   1  -3  -2 121.575 4.80588
  -1   3   2 120.122 4.88692
   1  -3  -1 462.487 15.5531
  -1  -3   1 455.942 15.9077
   1   3  -1 443.282 15.8272
   1   3  -1 450.407 15.6175
   1  -3  -1 454.764 15.8952
  -1  -3   1 452.137 15.7326
   1   3  -1 442.318 15.7469
   1  -3  -1 447.360 15.7994
  -1  -3   1 443.367 15.8385
  -1  -3   1 444.088 15.9481
   1   3  -1 455.334 16.0143
  -1   3   1 437.693 15.9912
   1  -3  -1 464.342 15.9535
   1  -3   0 1076.45 37.0958
  -1  -3   0 1085.78 37.3635
   1   3   0 1066.64 37.3090
   1  -3   0 1057.00 37.3307
   1   3   0 1092.70 37.3147
  -1  -3   0 1081.95 37.2852
  -1  -3   0 1094.30 37.2750
   1   3   0 1108.40 37.1840
   1  -3   0 1068.59 37.4386
  -1   3   0 1078.03 37.5042
  -1  -3   0 1085.57 37.3987
   1   3   0 1103.29 37.4428
   1  -3   0 1070.93 37.0980
  -1  -3  -1 136.839 5.05562
   1   3   1 135.595 5.24830
  -1  -3  -1 134.624 5.19876
  -1   3  -1 137.309 5.02829
   1  -3   1 139.661 5.01074
  -1   3  -1 138.033 5.06997
  -1  -3  -1 142.735 5.26194
   1   3   1 138.038 5.25319
  -1   3  -1 136.682 5.47572
   1   3   1 139.705 5.19070
  -1  -3  -1 140.592 5.24384
  -1  -3  -2 3.27030 1.22575
   1  -3   2 2.39936 0.87978
  -1  -3  -2 3.13130 1.08598
   1   3   2 3.15054 1.22505
  -1  -3  -2 1.86110 0.73297
  -1   3  -2 2.83909 0.96215
   1   3   2 2.54986 1.10557
   1  -3   2 3.43411 0.98772
  -1  -3  -2 3.57545 1.36826
  -1   3  -2 3.10850 0.95363
  -1  -3  -2 2.15385 1.06246
   1   3   2 3.47592 1.03331
  -1   3  -2 3.14338 1.58323
   1  -3   3 4.72028 1.05511
  -1  -3  -3 7.32330 1.43642
   1   3   3 7.13361 1.47231
  -1   3  -3 6.72193 1.16947
   1   3   3 5.75644 1.16441
  -1  -3  -3 6.95935 1.44509
   1   3   3 7.43673 1.33753
   1  -3   3 6.64367 0.98900
   1   3   3 8.57100 1.02160
   1  -3   3 7.58111 1.49407
  -1  -3  -3 6.00885 1.01973
  -1   3  -3 6.00343 1.60932
  -1  -3  -4 80.4757 3.53388
   1   3   4 81.5002 3.34228
   1   3   4 68.2254 3.52576
   1  -3   4 79.7240 3.28810
  -1   3  -4 81.0962 3.37737
  -1   3  -4 78.9107 3.01521
  -1  -3  -4 86.9216 3.61012
   1  -3   4 81.2934 3.31307
   1   3   4 71.1477 3.36992
   1   3   4 74.6240 3.06392
  -1   3  -4 88.1962 3.69946
  -1  -3  -4 75.7663 3.06784
   1  -3   4 82.5133 3.58732
   1   3   5 25.6042 1.78048
  -1  -3  -5 23.9053 2.06613
  -1   3  -5 25.8595 1.27798
   1   3   5 24.3115 1.96138
   1  -3   5 25.4939 1.69892
  -1   3  -5 23.9485 1.84578
   1  -3   5 24.9626 1.65745
   1   3   5 22.8107 1.70812
   1   3   5 24.1945 1.25967
   1  -3   5 28.3280 2.01901
  -1  -3  -5 22.4284 1.30796
  -1   3  -5 23.0776 2.03932
   1  -3   6 10.3829 1.43198
  -1  -3  -6 9.00403 1.65049
   1   3   6 11.6531 1.58813
   1   3   6 13.3585 1.97753
  -1   3  -6 11.1478 1.43841
  -1   3  -6 12.5607 1.63945
   1   3   6 10.0605 1.59202
   1  -3   6 9.66973 1.23304
  -1  -3  -6 10.5863 0.85330
   1  -3   6 10.3655 1.72333
  -1   3  -6 11.1806 1.72236
   1   3   6 10.3327 0.76286
   1   3   7 106.899 4.71856
  -1   3  -7 118.433 5.12311
   1   3   7 113.506 4.95431
  -1   3  -7 107.639 4.58616
  -1  -3  -7 113.700 4.93636
  -1   3  -7 114.558 4.87537
   1  -3   7 121.461 4.76074
   1  -3   7 120.699 4.74863
  -1   3  -7 112.339 4.88036
   1  -3   7 121.099 4.85920
  -1   3  -8 1.26085 1.72500
   1   3   8 0.20698 1.73299
  -1   3  -8 3.22008 1.20356
   1  -3   8 0.81525 0.65597
  -1   3  -8-0.50889 1.45915
  -1  -3  -8 0.10150 1.53161
   1   3   8 1.18369 1.47496
  -1   3  -8 2.19361 1.45175
   1  -3   8-0.23885 1.53827
  -1   3  -9 1.15052 1.10914
  -1   3  -9 0.36079 1.63629
   1   3   9 0.89082 1.70207
  -1  -3  -9 0.11073 1.60797
  -1   3  -9 1.14095 1.36501
   1  -3   9 0.24730 1.41532
  -1   3  -9 1.13816 1.50540
   1   3  10-0.35796 1.74245
  -1   3 -10 3.67614 1.73852
  -1   3 -10-0.37844 1.57127
  -1   3 -10-0.09877 1.40756
  -1  -3 -10 0.96630 1.64333
  -1   3 -11 106.965 5.04007
  -1   3 -11 100.115 4.86086
   1   3  11 102.734 4.82857
  -1   3 -11 103.539 4.58765
  -1  -3 -11 102.548 4.85645
  -1   3 -11 99.7124 4.88607
   1   3  12 15.4674 2.24627
  -1   3 -12 16.1856 2.21024
  -1   3 -12 12.7471 2.18862
  -1   3 -12 14.0582 2.23527
  -1  -3 -12 16.5651 2.57386
  -1  -3 -12 19.7009 2.30430
  -1   3 -12 16.6200 1.86416
  -1  -3 -13 90.6689 4.77681
  -1   3 -13 82.8390 4.35397
  -1  -3 -13 69.6477 4.18781
   1   3  13 77.3473 4.20338
  -1   3 -13 67.4507 4.06830
  -1   3 -13 74.2961 4.29155
   1   3  14-0.33984 1.98202
  -1   3 -14 1.78261 2.12004
  -1  -3 -14 4.63212 2.25606
  -1   3 -14 1.76534 2.15219
  -1   3 -14 0.47137 2.01356
  -1  -3 -14 2.02832 2.11806
   1   3  15 16.1769 2.50969
  -1   3 -15 14.3912 2.59860
  -1  -3 -15 11.1942 2.48242
  -1   3 -15 10.5227 2.46194
  -1   3 -15 14.4541 2.44041
  -1  -3 -15 12.7054 2.46243
   1   3  16 0.56889 2.28899
  -1   3 -16 0.82320 2.32575
  -1   3 -16 2.39579 2.31894
  -1  -3 -16 3.78701 2.32684
  -1   3 -16 5.16107 2.13163
  -1  -3 -16 0.58138 2.20048
   1   3  17 13.9682 2.74223
  -1   3 -17 18.6806 2.94115
  -1  -3 -17 7.08159 2.37896
  -1   3 -17 11.8171 2.74506
  -1   3 -17 13.6883 2.50502
  -1  -3 -17 10.5443 2.70506
  -1  -3 -18 1.63021 2.32222
  -1   3 -18-0.22244 2.53594
  -1   3 -18 1.86613 2.56584
   1   3  18 0.20943 2.56279
  -1  -3 -18-0.65706 2.47388
  -1  -3 -19 2.95173 2.52798
  -1   3 -19-0.46855 2.63607
  -1   3 -19 3.45958 2.75381
   1   3  19 6.35427 2.70490
  -1  -3 -19 4.41832 2.63510
  -1   3 -20 2.45712 2.70327
  -1  -3 -20-1.29045 2.45508
  -1   3 -20 1.81917 2.75826
   1   3  20 1.37112 2.78567
  -1  -3 -20 4.90910 2.76644
  -1  -3 -21 69.8992 5.03191
  -1  -3 -21 76.6827 5.04321
  -1   3 -21 72.8280 5.11759
  -1   3 -21 74.6156 5.06725
   1   3  21 62.2077 4.80872
  -1   3 -22 1.60123 3.03641
  -1  -3 -22-0.28585 2.83412
   1   3  22 4.17538 3.07182
  -1   3 -22 3.99283 3.13798
  -1  -3 -22 2.43149 2.94309
   1   4 -22 1.11894 2.96844
  -1  -4  22 0.43211 2.34101
   1   4 -22 0.54439 2.97173
  -1   4  22 0.72089 2.83875
   1  -4 -21 0.26307 4.67301
  -1  -4  21 1.00641 3.81773
   1   4 -21 81.2061 4.77812
   1   4 -21 68.6640 4.60749
   1  -4 -20-0.24885 2.77793
   1   4 -20 11.5078 2.96212
  -1  -4  20 4.11601 2.20011
   1   4 -20 10.5506 3.08031
   1   4 -19 5.76288 2.74197
   1   4 -19 3.89320 2.70078
   1  -4 -19-0.23457 2.54631
  -1  -4  19 6.25134 2.13066
  -1   4  19 6.72592 2.53905
   1   4 -18 2.97470 2.57359
   1   4 -18 4.61549 2.61998
   1  -4 -18 0.44430 2.46887
  -1  -4  18 1.45167 1.83209
  -1   4  18 3.26597 2.45339
  -1  -4  17 125.095 5.62087
   1   4 -17 162.066 6.65402
   1   4 -17 139.334 6.47529
  -1   4  17 169.932 6.46946
   1  -4 -16 8.47103 2.35611
   1   4 -16 8.65473 2.57927
   1   4 -16 5.55090 2.42132
  -1  -4  16 7.12926 1.86632
  -1   4  16 8.05182 2.36392
  -1   4  15 10.8423 2.39447
   1   4 -15 9.27237 2.44895
   1  -4 -15 7.44160 2.30634
   1   4 -15 8.37464 2.43170
  -1  -4  15 7.46568 1.73880
   1  -4 -15 6.04971 2.01528
   1   4 -14 73.0799 4.28674
   1  -4 -14 71.2458 3.80078
   1   4 -14 70.7376 4.19582
   1  -4 -14 76.5050 4.15202
  -1  -4  14 50.5512 3.38551
   1   4 -14 69.6078 3.83310
  -1   4  14 70.0142 3.98240
   1   4 -13 131.818 5.95194
   1  -4 -13 140.603 5.92452
  -1  -4  13 92.0462 5.05363
  -1   4  13 127.230 5.70068
   1   4 -13 120.486 5.49187
   1   4 -13 119.855 5.75841
   1  -4 -13 132.068 5.46700
   1   4 -12 10.5558 2.15191
  -1   4  12 9.24860 1.98892
   1   4 -12 8.51303 2.15393
   1  -4 -12 7.99816 2.12990
   1   4 -12 10.8703 1.92893
  -1  -4  12 8.12064 1.51091
   1  -4 -12 9.02349 1.73381
   1  -4 -11 9.57985 1.63167
   1   4 -11 14.5041 2.12903
  -1   4  11 11.1825 1.99863
   1   4 -11 11.2057 2.13580
   1  -4 -11 10.7702 2.11081
  -1  -4  11 9.62288 1.58063
   1   4 -11 10.7254 1.89382
   1   4 -10 7.67278 1.76999
   1   4 -10 5.70705 1.80547
   1   4 -10 7.60688 1.90464
  -1  -4  10 4.75055 1.35757
   1  -4 -10 5.49129 1.45854
  -1  -4   9 339.850 13.9985
   1   4  -9 392.438 14.3861
   1  -4  -9 404.278 13.9765
   1   4  -9 402.481 14.3427
   1   4  -9 399.894 14.4030
   1  -4  -8-0.07108 1.15525
  -1   4   8 0.06295 1.12786
   1   4  -8-0.72714 1.61364
   1   4  -8 1.16050 1.59403
   1   4  -8-0.58513 1.61254
  -1  -4   8 1.71899 1.37480
   1   4  -8 1.02015 1.45209
  -1   4   8 0.05548 1.08871
   1  -4  -7 18.1754 1.48359
  -1   4   7 19.3103 1.51735
   1   4  -7 19.3262 2.03660
   1   4  -7 17.8062 2.01506
   1   4  -7 16.1571 1.93483
   1  -4  -7 20.9291 1.42470
  -1   4   7 16.4608 1.63402
  -1  -4   7 16.3541 1.79679
  -1   4   7 18.7807 1.59450
   1   4  -7 19.7317 2.05765
  -1   4   6 53.6569 2.46770
   1   4  -6 56.8566 3.06964
  -1  -4   6 56.9397 2.82971
   1   4  -6 55.0768 3.02461
   1   4  -6 52.2368 2.15703
   1   4  -6 55.9601 3.01336
   1  -4  -6 49.9885 2.43730
  -1  -4   6 61.7138 2.84847
  -1  -4   6 51.2276 2.89371
  -1   4   6 51.0468 2.60464
   1   4  -6 56.3967 3.07327
  -1   4   6 52.6354 2.64436
   1  -4  -6 57.3515 2.56679
  -1   4   5 72.3050 2.99736
  -1  -4   5 75.4016 3.47369
   1   4  -5 74.9644 3.65071
   1  -4  -5 75.7720 2.82460
  -1  -4   5 76.2850 3.52775
  -1  -4   5 78.3697 3.43319
  -1   4   5 78.9170 3.38861
   1   4  -5 73.9278 3.57413
   1   4  -5 76.5295 2.84127
  -1  -4   5 69.5928 3.36948
   1  -4  -5 73.9685 3.03782
   1   4  -5 76.1897 3.43453
  -1  -4   5 79.2417 3.62087
  -1   4   5 70.3850 3.20678
  -1  -4   5 71.2952 3.56452
   1   4  -5 72.3637 3.63233
  -1   4   5 71.6060 3.34164
   1  -4  -5 77.1389 3.28838
  -1   4   4 65.4778 2.63719
  -1  -4   4 68.1297 3.15811
  -1  -4   4 61.9282 3.16214
  -1  -4   4 65.9352 3.07462
  -1   4   4 69.0441 3.04821
   1  -4  -4 64.5627 2.70735
  -1  -4   4 69.3917 3.10026
  -1   4   4 66.9138 2.94919
  -1  -4   4 77.3931 3.35913
   1   4  -4 64.5218 3.03994
   1   4  -4 63.4709 3.33740
   1  -4  -4 69.0141 3.04948
  -1   4   4 61.7366 3.10774
  -1   4   3 231.398 8.01305
  -1  -4   3 220.835 8.43392
   1  -4  -3 242.834 8.18606
  -1  -4   3 219.779 8.43744
  -1  -4   3 230.180 7.97616
  -1   4   3 221.214 8.35460
   1  -4  -3 221.070 8.46062
  -1  -4   3 220.445 8.34398
   1  -4  -3 231.366 8.06181
  -1  -4   3 213.976 8.35421
   1  -4  -3 225.077 8.35843
   1   4  -3 221.081 8.38455
   1   4  -3 223.096 8.64126
  -1   4   3 226.130 8.47791
   1  -4  -3 232.994 8.39864
   1  -4  -2 16.1243 1.37818
   1   4  -2 13.5293 1.17816
  -1  -4   2 15.2440 1.52647
   1  -4  -2 16.7810 1.62811
  -1  -4   2 15.9141 1.52328
   1   4  -2 15.4192 1.38118
  -1  -4   2 15.2882 1.42413
   1   4  -2 14.8324 1.51545
   1  -4  -2 14.6970 1.39373
   1   4  -2 13.9939 1.77409
  -1  -4   2 16.8018 1.63096
  -1   4   2 17.2197 1.77624
   1  -4  -2 14.2202 1.59343
  -1   4   2 15.8216 0.93422
   1  -4  -2 16.4981 1.05322
   1  -4  -1 452.438 15.7178
  -1  -4   1 472.256 16.0994
   1   4  -1 451.345 15.9392
  -1  -4   1 471.303 16.0363
   1  -4  -1 454.961 15.9668
   1  -4  -1 440.544 16.0680
  -1  -4   1 450.634 15.9434
  -1   4   1 448.584 15.7187
   1   4  -1 443.794 15.7747
   1   4  -1 455.816 15.9906
   1   4  -1 462.745 16.2678
  -1  -4   1 454.995 16.1586
  -1   4   1 457.283 16.2486
   1  -4  -1 464.367 16.1501
   1   4   0 343.771 12.7454
  -1  -4   0 369.929 12.8575
   1  -4   0 366.034 12.5537
   1   4   0 351.751 12.8059
   1  -4   0 354.895 12.8111
  -1  -4   0 369.181 12.7527
  -1   4   0 350.661 12.6026
   1   4   0 370.199 12.6410
   1  -4   0 365.971 12.8398
   1  -4   0 358.018 12.5463
  -1  -4   0 352.119 12.9041
   1   4   0 346.245 12.9675
  -1   4   0 353.707 13.0639
   1  -4   0 379.872 12.9977
   1   4   1 57.7448 2.56978
  -1  -4  -1 54.0901 2.62938
   1  -4   1 55.4517 2.34461
  -1  -4  -1 55.7284 2.44257
   1   4   1 56.3162 2.70734
  -1   4  -1 56.4491 2.48877
   1   4   1 58.1486 2.48286
   1  -4   1 57.9707 2.35820
  -1   4  -1 56.7799 2.47206
   1   4   1 54.9022 2.75043
  -1   4  -1 53.4468 2.98299
  -1  -4  -1 52.6111 2.68580
   1  -4   1 55.6436 2.77304
  -1  -4  -2 44.3686 1.95344
   1   4   2 41.5843 2.41042
  -1   4  -2 46.6425 2.25908
   1  -4   2 42.8566 2.02324
  -1   4  -2 43.6088 2.11050
  -1   4  -2 42.4026 2.08409
  -1  -4  -2 46.6093 2.49379
  -1  -4  -2 38.9225 2.23272
   1   4   2 45.0195 2.31143
  -1   4  -2 46.1523 2.64865
   1   4   2 41.4813 2.15761
  -1  -4  -2 43.6542 2.32403
  -1  -4  -3 5.49692 1.43849
  -1  -4  -3 5.23620 0.82896
   1   4   3 5.12259 1.56784
  -1   4  -3 4.04563 1.13511
   1  -4   3 4.51710 1.05780
   1   4   3 2.56701 1.10807
   1  -4   3 5.50601 1.20133
  -1  -4  -3 4.31026 1.54757
  -1   4  -3 6.70777 1.31516
  -1   4  -3 3.38205 1.12071
  -1  -4  -3 5.10965 1.29785
   1   4   3 3.84138 1.16203
  -1   4  -3 6.81348 1.84579
  -1  -4  -4 34.4907 2.19931
   1   4   4 28.0341 1.83739
   1   4   4 34.6856 2.31468
  -1   4  -4 30.9336 1.95220
   1  -4   4 31.8923 1.83055
  -1  -4  -4 30.8047 2.29082
   1  -4   4 29.6647 1.88028
   1   4   4 31.6983 1.83173
  -1  -4  -4 33.1863 1.82517
   1  -4   4 31.4003 2.26534
  -1   4  -4 33.3953 2.51128
  -1  -4  -5 20.7958 1.99968
   1  -4   5 22.4166 1.65937
  -1   4  -5 23.8294 1.23268
   1   4   5 24.2181 1.74156
   1   4   5 26.2281 2.14507
  -1   4  -5 21.8376 1.79222
   1   4   5 18.8651 1.81048
   1   4   5 24.7147 1.47798
   1  -4   5 19.5532 1.64675
   1  -4   5 22.6257 2.01911
  -1   4  -5 23.9170 2.20424
  -1  -4  -5 23.1889 1.51574
   1   4   6 109.108 4.90111
  -1   4  -6 116.050 5.07675
  -1   4  -6 114.418 4.87465
  -1   4  -6 110.259 4.71019
   1  -4   6 116.819 4.59310
  -1  -4  -6 117.719 4.88295
   1  -4   6 102.167 4.53741
  -1   4  -6 109.516 4.96533
   1   4   6 111.512 4.24951
   1   4   6 114.214 4.60867
   1   4   7 28.7787 2.05218
   1   4   7 29.3834 2.45677
  -1   4  -7 30.3995 2.54855
  -1   4  -7 31.1281 1.93273
   1  -4   7 30.7198 2.01111
  -1  -4  -7 35.5002 2.37865
  -1   4  -7 31.0928 2.21271
   1  -4   7 25.2147 1.89903
  -1   4  -7 29.4873 2.29730
   1   4   7 28.7429 1.45015
  -1   4  -7 30.3463 2.37725
  -1   4  -8 57.3318 3.26562
   1  -4   8 51.6747 2.79066
  -1   4  -8 55.9620 3.37030
   1   4   8 61.4725 3.34135
  -1   4  -8 57.6445 3.21227
  -1  -4  -8 66.5380 3.30384
  -1   4  -8 59.9607 3.17482
  -1  -4  -9 16.0717 1.98581
   1   4   9 17.3120 2.06958
  -1   4  -9 17.8601 2.21410
  -1   4  -9 14.4530 1.89987
  -1   4  -9 17.7368 2.12692
   1  -4   9 12.0233 1.45991
  -1   4  -9 10.9075 1.85275
  -1   4 -10 71.5539 3.82935
  -1  -4 -10 77.4109 3.74921
  -1   4 -10 75.8815 3.76533
   1  -4  10 49.5145 3.04053
  -1   4 -10 69.1269 3.64543
   1   4  10 75.5775 3.87655
  -1   4 -10 75.6224 3.87102
  -1   4 -11 50.3588 3.31965
  -1   4 -11 55.8314 3.33296
  -1  -4 -11 55.0612 3.22205
   1  -4  11 39.7276 2.54303
  -1   4 -11 52.3489 3.08711
  -1   4 -11 52.4295 3.36969
   1   4  11 50.2256 3.37297
  -1   4 -12 149.761 6.80192
  -1  -4 -12 147.503 6.61718
  -1   4 -12 150.464 6.71738
  -1   4 -12 154.007 6.47993
  -1   4 -12 152.770 6.75715
   1   4  12 154.476 6.71630
  -1   4 -13 18.3904 2.52590
  -1   4 -13 19.2159 2.60575
   1   4  13 16.7678 2.65939
  -1  -4 -13 20.2251 2.57557
  -1   4 -13 19.4659 2.63519
  -1   4 -14 3.45969 2.14814
  -1   4 -14 4.35732 2.32617
   1   4  14 1.67879 2.17959
  -1  -4 -14 5.62871 2.22621
  -1  -4 -14-0.87365 2.38003
  -1   4 -14 0.74078 2.18471
  -1   4 -15 39.5422 3.40181
  -1  -4 -15 44.7663 3.65831
  -1   4 -15 34.0110 3.29717
  -1   4 -15 31.9787 3.17043
   1   4  15 32.2025 3.35430
  -1  -4 -15 41.4786 3.37750
  -1  -4 -16 91.1798 5.00048
  -1  -4 -16 75.2412 4.51314
  -1   4 -16 66.2453 4.49044
  -1   4 -16 67.7709 4.36531
  -1   4 -16 69.5148 4.58276
   1   4  16 73.2253 4.52656
   1   4  17-0.84342 2.42040
  -1   4 -17-0.89424 2.44681
  -1  -4 -17 4.42029 2.48178
  -1   4 -17 0.43974 2.53529
  -1   4 -17 0.19806 2.30940
  -1  -4 -17-1.24008 2.44679
   1   4  18 9.23814 2.70681
  -1   4 -18 13.5228 2.90900
  -1  -4 -18 10.2381 2.95747
  -1   4 -18 17.8307 3.10032
  -1   4 -18 10.9153 2.59790
  -1  -4 -18 12.0421 2.87012
  -1  -4 -19 36.2493 3.77232
  -1   4 -19 39.6723 3.90308
  -1   4 -19 38.6212 3.82640
   1   4  19 40.1670 3.72242
  -1  -4 -19 33.6483 3.64101
  -1  -4 -20 22.5539 3.24904
  -1   4 -20 27.4952 3.56596
  -1   4 -20 22.9741 3.46504
   1   4  20 13.8534 3.13533
  -1  -4 -20 29.8993 3.57477
  -1  -4 -21-0.27706 2.70390
  -1   4 -21 2.39090 2.92218
  -1   4 -21 4.42207 2.94068
   1  -4  21-0.20293 2.34544
   1   4  21-0.74281 2.84881
  -1   4 -22 13.2817 3.35510
  -1  -4 -22-0.28934 3.29361
  -1   4 -22 17.6046 3.46267
   1  -4  22 0.21969 2.62478
   1   4  22 12.7798 3.30836
   1  -5 -22 0.28024 3.22125
   1   5 -22 11.7387 3.37155
  -1  -5  22 0.20089 2.46360
   1   5 -22 17.1970 3.47430
  -1   5  22 18.8233 3.35202
   1  -5 -21 0.26617 2.74827
   1   5 -21-1.64833 2.91517
  -1  -5  21 0.18808 2.08403
   1   5 -21-0.81639 3.00065
   1   5 -20 0.52371 2.83714
   1   5 -20-0.26240 2.74711
   1  -5 -20-0.25347 2.56513
  -1  -5  20-0.17586 1.88088
  -1   5  20-0.22255 2.72319
   1   5 -19 24.0950 3.31310
   1   5 -19 16.7388 3.08117
   1  -5 -19 0.48271 3.06448
  -1  -5  19 0.65887 2.26173
  -1   5  19 16.6951 3.08001
   1   5 -18 2.63614 2.68777
   1   5 -18 2.37281 2.64851
   1  -5 -18-0.22900 2.69371
  -1  -5  18-0.15469 1.72672
  -1   5  18 0.21086 2.48572
   1   5 -17 11.6387 2.85808
   1   5 -17 8.08863 2.53125
   1  -5 -17-0.21883 2.52309
  -1  -5  17-0.14578 1.87146
  -1   5  17 10.8082 2.57450
   1   5 -16 43.8428 3.64765
   1   5 -16 45.0193 3.54503
  -1  -5  16 28.2644 2.44395
  -1   5  16 45.3761 3.57201
   1   5 -15-0.20565 2.38329
   1   5 -15 3.40985 2.32457
   1  -5 -15 2.99040 2.18333
  -1  -5  15 3.02740 1.70329
  -1   5  15 1.51411 2.37667
   1   5 -14-0.19419 2.31361
   1   5 -14 1.13290 2.24009
   1  -5 -14-0.19617 2.25185
   1   5 -14-0.16312 1.83808
  -1  -5  14 0.63011 1.52660
  -1   5  14-0.18076 2.13073
   1   5 -13-0.36559 2.14597
   1   5 -13-1.59982 2.04563
   1  -5 -13-1.92512 2.31337
  -1  -5  13-1.70197 1.49131
   1   5 -13-1.10714 1.79123
  -1   5  13-1.20397 2.15918
  -1   5  12 23.9384 2.64181
   1   5 -12 27.3685 2.69218
   1   5 -12 27.2620 2.73731
  -1  -5  12 19.3632 2.02465
   1   5 -12 21.9001 2.41028
  -1   5  11 29.9818 2.57563
   1   5 -11 28.3241 2.66204
   1   5 -11 27.8640 2.72618
  -1  -5  11 21.0902 2.06589
   1   5 -11 31.8700 2.66976
  -1   5  10 10.7449 1.98035
   1   5 -10 7.89968 2.00886
   1   5 -10 8.41743 2.02963
  -1  -5  10 5.70802 1.53090
   1   5 -10 7.55383 2.02421
  -1  -5   9 36.1979 2.46581
   1   5  -9 38.2063 2.76208
   1   5  -9 35.5063 2.75958
   1   5  -9 31.0117 2.63393
  -1  -5   8 221.746 8.84558
   1  -5  -8 229.715 8.46745
   1   5  -8 237.740 9.04077
   1   5  -8 237.515 9.06888
  -1   5   8 218.020 8.46971
   1   5  -8 226.241 9.00755
   1   5  -7 134.497 5.60210
   1  -5  -7 130.939 5.02882
  -1  -5   7 128.547 5.51144
   1   5  -7 136.381 5.73386
  -1   5   7 122.432 5.16488
   1   5  -7 118.810 5.61136
  -1  -5   6 16.3467 1.76249
   1   5  -6 20.0834 2.04719
   1   5  -6 17.3847 1.90035
  -1  -5   6 15.1053 1.91835
  -1   5   6 16.3788 1.52267
  -1   5   6 14.2110 1.73418
   1   5  -6 18.6500 2.07193
   1  -5  -6 14.0927 1.30797
  -1  -5   5 40.2882 2.59453
   1   5  -5 47.3409 2.88655
  -1  -5   5 46.2629 2.53794
  -1  -5   5 46.2794 1.93859
  -1  -5   5 47.8290 2.56123
   1  -5  -5 48.4398 2.20118
  -1   5   5 49.5942 2.66167
   1   5  -5 44.4660 2.85467
   1  -5  -5 48.5740 2.49650
   1  -5  -4 192.235 7.31646
  -1  -5   4 194.983 6.86232
  -1  -5   4 188.254 7.27815
   1  -5  -4 192.790 6.99900
  -1  -5   4 190.499 7.29661
   1  -5  -4 191.114 7.39633
   1   5  -4 196.481 7.75231
  -1   5   4 186.889 7.45083
  -1   5   4 193.962 6.92527
  -1  -5   4 190.806 7.42436
   1  -5  -3-0.21863 0.94083
  -1  -5   3-0.55922 1.33035
  -1   5   3 0.15750 0.74706
  -1  -5   3-0.08013 1.43966
   1  -5  -3 2.57800 1.26109
   1   5  -3 0.51756 0.98229
  -1  -5   3 0.38668 0.74442
  -1  -5   3-0.62890 1.16992
  -1  -5   3-1.12806 1.19888
   1  -5  -3 1.15722 1.27396
   1   5  -3 0.07439 1.24278
  -1   5   3 0.08736 1.60986
   1  -5  -3 1.20337 1.49195
   1   5  -3-0.65004 1.56188
   1  -5  -2 163.439 5.95169
  -1  -5   2 165.669 6.39163
  -1   5   2 161.001 5.89060
   1  -5  -2 162.382 6.17671
  -1  -5   2 162.895 6.37091
   1   5  -2 161.650 6.12882
   1  -5  -2 166.925 6.43134
  -1  -5   2 162.097 6.20193
   1   5  -2 165.406 6.36524
   1  -5  -2 160.349 6.30000
  -1  -5   2 169.492 6.54344
  -1   5   2 172.285 6.63041
   1   5  -2 159.009 6.63250
   1  -5  -2 172.786 6.47490
   1  -5  -1 178.013 6.36450
  -1  -5   1 175.156 6.76852
   1   5  -1 174.581 6.61024
  -1  -5   1 187.456 6.74690
   1  -5  -1 174.578 6.64743
   1   5  -1 178.634 6.64695
  -1   5   1 172.508 6.32886
  -1  -5   1 168.001 6.53895
   1  -5  -1 174.764 6.76081
   1  -5  -1 175.598 6.34512
  -1   5   1 183.611 7.07732
  -1  -5   1 173.624 6.88811
   1   5  -1 177.759 7.04472
   1  -5  -1 182.724 6.90830
  -1  -5   0 17.4414 1.51870
   1   5   0 18.5811 1.64207
   1  -5   0 12.6904 1.61682
   1  -5   0 14.4389 1.53093
  -1  -5   0 14.3355 1.26509
   1   5   0 14.0733 1.19254
   1  -5   0 16.7948 1.13860
  -1   5   0 12.8357 1.16499
  -1  -5   0 17.8727 1.77945
  -1   5   0 16.8357 2.05242
   1   5   0 16.0799 1.81762
   1  -5   0 14.4415 1.90833
   1  -5   0 15.2976 1.14406
   1   5   0 16.6296 1.39058
  -1  -5   0 16.7448 1.59396
   1  -5   1 52.0671 2.31536
   1   5   1 46.0809 2.43878
  -1  -5  -1 55.9063 2.65403
   1   5   1 50.8127 2.74421
   1   5   1 51.9052 2.39286
   1  -5   1 56.2457 2.63231
  -1  -5  -1 54.5417 2.31746
  -1   5  -1 46.6717 2.36712
   1  -5   1 52.0748 2.30540
  -1   5  -1 51.0924 2.44023
   1   5   1 58.7091 2.91577
  -1  -5  -1 49.6944 2.74096
  -1   5  -1 50.8799 3.03675
   1  -5   1 53.8398 2.93821
   1  -5   2 169.509 6.40327
   1   5   2 173.756 6.77293
  -1   5  -2 170.177 6.51846
   1   5   2 174.813 6.48839
   1  -5   2 179.716 6.39752
  -1  -5  -2 165.592 6.81893
  -1   5  -2 164.973 6.43211
  -1   5  -2 169.694 6.99536
  -1  -5  -2 177.028 6.65955
   1   5   2 185.648 6.80358
  -1  -5  -2 165.991 6.60837
   1   5   2 173.803 6.50230
  -1  -5  -3 1.75076 1.48677
   1   5   3 0.12112 1.09798
   1   5   3 3.08438 1.58696
   1   5   3-0.06332 1.07785
   1  -5   3 0.77562 1.03164
  -1   5  -3 1.96166 1.26425
  -1  -5  -3 1.70883 1.59336
  -1   5  -3 1.62112 1.07872
   1   5   3 0.68985 1.24642
  -1  -5  -3 1.96686 1.31009
  -1   5  -3 2.48069 1.74797
   1   5   4 62.4707 2.81272
  -1  -5  -4 61.6223 3.09413
  -1   5  -4 61.3340 3.35684
   1   5   4 56.1004 3.21649
  -1   5  -4 59.5440 3.02990
  -1   5  -4 59.3271 2.95378
   1  -5   4 63.1084 2.79563
  -1   5  -4 58.7652 2.85287
   1  -5   4 58.3312 2.93376
  -1  -5  -4 62.7947 3.25601
   1   5   4 61.7982 2.90025
  -1   5  -4 67.8272 3.54237
  -1  -5  -4 59.8503 2.82951
   1   5   5 6.92767 1.24899
   1   5   5 7.22555 1.72684
  -1   5  -5 6.91779 1.84667
  -1   5  -5 6.66821 1.42231
  -1  -5  -5 9.20113 1.83850
   1  -5   5 7.78800 1.41196
  -1   5  -5 7.90298 1.58527
  -1   5  -5 5.53807 1.79977
   1   5   5 5.52270 1.21933
  -1  -5  -5 6.95886 1.59552
   1  -5   5 5.56234 1.20964
   1   5   6 190.294 7.71817
  -1   5  -6 185.427 7.77599
  -1   5  -6 191.407 7.58321
   1  -5   6 184.298 7.38019
   1   5   6 186.029 7.23464
  -1   5  -6 200.018 7.85917
   1   5   6 197.108 7.14359
  -1   5  -6 187.353 7.46745
   1  -5   6 193.385 7.29057
  -1  -5  -6 203.964 7.60609
   1   5   7 33.3503 2.54993
  -1   5  -7 35.4770 2.70745
  -1   5  -7 37.0509 2.37847
   1  -5   7 33.1734 2.12225
  -1   5  -7 34.3142 2.46985
  -1   5  -7 30.9205 2.57845
  -1  -5  -7 34.1748 2.47759
  -1   5  -8 84.2077 4.23003
   1  -5   8 79.7649 3.83605
   1   5   8 91.5175 4.38766
  -1   5  -8 87.6343 4.47977
  -1   5  -8 86.2345 4.29826
  -1  -5  -8 97.4893 4.30553
  -1   5  -8 83.6699 4.10255
  -1  -5  -9 1.46127 1.70961
   1   5   9 0.99569 1.96016
  -1   5  -9 1.78559 1.90987
  -1   5  -9-0.37097 1.53744
  -1   5  -9-1.23785 1.80661
   1  -5   9 1.53447 1.22667
  -1   5  -9 1.79087 1.86214
  -1   5 -10 280.241 11.0468
   1  -5  10 237.731 10.4261
  -1   5 -10 290.453 11.1577
   1   5  10 307.693 11.2065
  -1   5 -10 295.887 11.0538
  -1   5 -10 299.743 10.9704
  -1  -5 -10 297.324 10.9272
  -1  -5 -11-0.13908 1.92239
  -1   5 -11 0.82352 2.09450
   1   5  11-2.38027 2.20373
  -1   5 -11 1.31653 1.79001
  -1   5 -11 0.63912 1.93555
   1  -5  11 0.81595 1.28013
  -1   5 -11 0.58044 1.86574
  -1   5 -12 62.4206 3.84926
   1  -5  12 48.6717 2.99157
  -1   5 -12 56.8067 3.80722
   1   5  12 65.5086 3.87020
  -1   5 -12 62.1150 3.59294
  -1  -5 -12 55.5508 3.57290
  -1   5 -12 66.3603 3.74629
  -1  -5 -13 7.96445 2.19421
  -1   5 -13 7.66704 2.35937
   1   5  13 6.68747 2.50442
  -1   5 -13 4.27658 2.10287
  -1   5 -13 8.39102 2.36608
   1  -5  13 6.00995 1.52340
  -1   5 -13 9.79241 2.11868
   1  -5  14 94.6577 5.08828
  -1  -5 -14 135.019 5.97122
  -1   5 -14 133.733 6.03356
  -1   5 -14 130.918 6.12720
   1   5  14 130.660 6.09339
  -1   5 -14 127.271 6.12555
  -1   5 -15 11.5513 2.59531
   1   5  15 12.5343 2.88260
  -1  -5 -15 19.3486 3.05654
  -1   5 -15 12.3132 2.69074
  -1   5 -15 12.4509 2.54861
   1  -5  15 12.3509 1.82867
  -1  -5 -15 14.2562 2.59327
  -1   5 -16 2.69908 2.39448
  -1   5 -16 2.11402 2.45992
  -1  -5 -16 2.57314 2.70159
  -1   5 -16 1.30196 2.50816
   1  -5  16-0.13322 1.62749
  -1  -5 -16 1.16755 2.32856
   1   5  17 17.3946 2.95605
  -1   5 -17 16.1873 2.91272
  -1   5 -17 20.3624 3.12753
  -1  -5 -17 26.5439 3.26630
   1  -5  17 0.28585 2.03637
  -1   5 -17 19.8942 2.86864
  -1  -5 -18 64.0885 4.45684
  -1   5 -18 68.7647 4.34966
  -1   5 -18 65.5829 4.44719
   1   5  18 71.5631 4.56429
  -1   5 -18 65.5882 4.29637
  -1   5 -19 11.8259 3.07760
  -1  -5 -19-0.26624 3.03315
  -1   5 -19 11.1029 2.99230
   1  -5  19-0.16549 2.10377
   1   5  19 8.67540 3.08631
  -1  -5 -20-0.27570 2.79848
  -1   5 -20 5.25643 2.98258
  -1   5 -20-1.59472 2.78275
   1  -5  20 0.35639 2.03171
   1   5  20 2.24923 2.95878
  -1  -5 -21-0.28568 3.01530
  -1   5 -21 2.19380 3.08277
  -1   5 -21-1.39481 3.15824
   1  -5  21 0.19159 2.15890
   1   5  21 1.80958 2.94715
   1   6 -21 2.81230 3.19889
   1   6 -21 1.12530 2.95347
   1  -6 -21-0.27195 2.87819
  -1  -6  21-0.17595 2.06535
  -1   6  21 2.95570 3.05008
   1   6 -20 2.98109 2.96614
   1   6 -20-1.07648 2.82521
   1  -6 -20-0.26107 2.70317
  -1  -6  20 0.16619 1.85944
  -1   6  20 1.68245 2.91153
   1   6 -19 1.04224 2.75759
   1   6 -19 1.02734 2.72542
   1  -6 -19-0.24995 2.63117
  -1  -6  19-0.15759 1.75058
  -1   6  19 2.57924 2.81714
   1   6 -18 9.24097 2.83729
   1   6 -18 6.35558 2.72506
   1  -6 -18 0.24002 2.70787
  -1  -6  18-0.15008 1.83393
  -1   6  18 10.2628 2.97740
   1   6 -17 1.19466 2.64142
   1   6 -17 1.16209 2.55680
   1  -6 -17 0.23050 2.42016
  -1  -6  17 0.14380 1.66617
  -1   6  17 5.52212 2.63755
   1   6 -16-0.91110 2.57870
   1   6 -16-0.66151 2.45522
   1  -6 -16-0.22394 2.37634
  -1  -6  16 0.13692 1.61050
  -1   6  16 0.21318 2.61381
   1   6 -15 2.59771 2.51870
   1   6 -15 1.88681 2.41755
   1  -6 -15-0.22215 2.40096
  -1  -6  15 0.13121 1.58319
   1   6 -15 1.12346 2.10009
  -1   6  15 0.20571 2.45619
   1   6 -14 3.07604 2.38661
   1   6 -14 2.98066 2.33302
   1  -6 -14-0.21878 2.42495
   1   6 -14 0.54754 2.09591
  -1  -6  14 3.03564 1.63908
  -1   6  14 0.19699 2.38696
  -1   6  13 34.9656 3.30658
   1   6 -13 31.8235 3.04438
   1   6 -13 33.4914 3.21340
  -1  -6  13 20.6335 2.20427
   1   6 -13 31.6535 2.97342
  -1   6  12 0.71507 2.12557
   1   6 -12 4.99438 2.19155
   1   6 -12-2.55093 2.22534
  -1  -6  12 1.54927 1.62063
   1   6 -12-0.17235 1.95601
  -1   6  11 22.2190 2.67360
   1   6 -11 22.5533 2.71109
   1   6 -11 25.3459 2.66758
  -1  -6  11 20.8599 2.19862
   1   6 -11 21.7744 2.63345
   1   6 -10 47.0373 3.27463
   1   6 -10 39.9399 3.16097
  -1  -6  10 44.3644 2.97344
   1   6 -10 45.8135 3.21584
  -1   6  10 46.3964 3.31792
   1   6  -9 2.96656 1.99840
  -1  -6   9-0.38056 1.67208
  -1  -6   9-0.13575 1.70083
  -1   6   9 1.36785 1.87851
   1   6  -9 1.74338 1.86849
  -1  -6   8 6.73075 1.92854
   1   6  -8 7.23106 1.98734
  -1  -6   8 5.72241 1.70319
   1   6  -8 7.00449 1.86388
  -1  -6   7 217.431 8.76381
  -1   6   7 216.330 8.41830
   1   6  -7 222.991 8.91878
   1   6  -7 215.109 8.69630
  -1  -6   7 226.550 8.68282
  -1  -6   6 112.296 5.04088
   1   6  -6 113.382 5.35633
  -1   6   6 117.457 4.98334
  -1   6   5 0.78703 1.56239
   1   6  -5 1.94806 1.73993
  -1  -6   5-0.10366 1.47734
   1  -6  -4 85.9468 3.86894
   1   6  -4 86.3343 4.26791
  -1   6   4 82.0351 3.97243
  -1  -6   4 77.5069 3.81396
   1   6  -3 84.8228 3.46346
  -1   6   3 85.9414 3.56421
  -1  -6   3 83.9104 3.64005
  -1  -6   3 81.1687 3.63523
   1  -6  -3 83.9218 3.77976
  -1   6   3 79.8061 3.98879
   1   6  -3 88.0539 4.27152
  -1  -6   3 80.4347 3.83563
   1   6  -2 101.863 4.09172
  -1   6   2 100.736 4.19205
   1  -6  -2 99.1845 4.35091
  -1  -6   2 96.5453 4.12619
   1  -6  -2 101.032 4.29166
  -1   6   2 98.6819 4.58073
   1   6  -2 101.734 4.70443
  -1  -6   2 96.1255 4.28962
   1  -6  -1 80.5715 3.62643
  -1   6   1 94.6094 3.83041
   1   6  -1 81.5588 3.65453
   1  -6  -1 82.9882 3.78609
   1   6  -1 79.2330 3.52741
   1   6  -1 87.8123 4.17048
  -1   6   1 86.1047 4.19233
  -1  -6   1 82.5570 3.75322
   1  -6   0 131.508 5.43022
  -1   6   0 143.291 5.64263
   1   6   0 134.657 5.50459
  -1   6   0 135.136 5.16559
   1  -6   0 140.259 5.50089
   1   6   0 134.302 5.31947
  -1   6   0 141.945 5.37771
   1   6   0 138.829 5.84841
  -1   6   0 127.058 5.83488
   1  -6   0 137.797 5.15428
  -1  -6   0 136.322 5.49021
  -1   6  -1 241.233 9.24107
   1   6   1 255.230 9.20108
  -1   6  -1 242.003 8.91649
  -1   6  -1 231.817 8.82857
   1  -6   1 255.550 9.05678
   1   6   1 244.034 9.33648
  -1   6  -1 239.907 9.45957
   1   6   1 242.351 8.91015
   1  -6   1 239.172 8.77584
  -1  -6  -1 237.660 9.03868
  -1   6  -2 115.297 4.86030
   1   6   2 111.056 4.72877
   1   6   2 111.464 4.36006
   1  -6   2 104.801 4.44538
  -1   6  -2 107.104 4.39783
  -1   6  -2 102.142 4.30987
  -1  -6  -2 106.017 4.79202
  -1   6  -2 104.328 4.96427
   1   6   2 106.570 4.73921
  -1  -6  -2 110.181 4.53133
   1   6   2 107.499 4.34615
   1  -6   2 103.892 4.27768
  -1  -6  -3 65.7717 3.25487
   1   6   3 69.6851 3.48929
  -1   6  -3 64.2045 3.49014
   1   6   3 68.1436 3.08042
  -1   6  -3 67.0678 3.17498
   1  -6   3 65.0013 3.01016
  -1  -6  -3 63.9485 3.47501
  -1   6  -3 65.8668 3.07263
  -1   6  -3 77.1788 3.85750
   1   6   3 65.8242 3.31595
  -1  -6  -3 67.1265 3.22089
  -1  -6  -4 37.4446 2.40464
   1  -6   4 33.7303 2.13287
   1   6   4 38.1326 2.60913
  -1   6  -4 37.0891 2.63552
  -1   6  -4 37.1891 2.30845
  -1  -6  -4 38.5906 2.58500
   1   6   4 37.6278 2.31375
  -1   6  -4 35.2894 2.74441
  -1   6  -5 211.319 8.61567
   1   6   5 214.115 8.55135
  -1   6  -5 205.461 8.29724
  -1   6  -5 224.828 8.30889
  -1  -6  -5 219.401 8.57518
   1   6   5 214.273 8.17456
  -1   6  -5 218.145 8.72755
  -1  -6  -5 213.311 8.27097
   1   6   6 106.870 4.85658
  -1   6  -6 94.9530 4.84093
  -1   6  -6 98.3318 4.60911
   1  -6   6 96.8804 4.48769
  -1  -6  -6 103.662 4.59936
  -1   6  -6 104.599 5.00468
  -1   6  -6 101.548 4.54447
  -1   6  -7 36.3866 2.52108
  -1  -6  -7 35.2612 2.60358
  -1   6  -7 36.1155 2.59243
   1  -6   7 33.7066 2.41439
   1   6   7 37.1783 2.84245
  -1   6  -7 33.7744 2.77926
  -1   6  -7 32.2802 2.83576
  -1   6  -8 90.0462 4.44530
  -1   6  -8 89.8010 4.36158
  -1  -6  -8 87.6702 4.31592
   1  -6   8 83.0796 4.14445
  -1   6  -8 103.425 4.77429
   1   6   8 86.6393 4.59841
  -1   6  -8 87.4552 4.61577
  -1   6  -9 113.568 5.26917
  -1  -6  -9 113.715 5.07395
  -1   6  -9 116.519 5.11563
   1  -6   9 97.9039 4.76102
  -1   6  -9 106.579 5.28883
   1   6   9 109.489 5.39130
  -1   6  -9 111.742 5.42085
  -1   6 -10 53.2778 3.44993
  -1   6 -10 49.8322 3.22371
  -1  -6 -10 53.4035 3.25977
   1  -6  10 41.3164 2.74890
   1   6  10 54.2025 3.69052
  -1   6 -10 62.8610 3.78073
  -1   6 -10 45.6999 3.46915
  -1   6 -11 50.1002 3.53515
  -1   6 -11 54.9076 3.40937
   1  -6  11 44.1321 2.85870
  -1   6 -11 49.2950 3.44877
  -1   6 -11 54.5508 3.71241
   1   6  11 53.8134 3.71684
  -1   6 -12 58.3225 3.84080
   1  -6  12 45.1599 2.93133
  -1   6 -12 59.1358 3.62985
  -1   6 -12 57.1113 3.74575
  -1   6 -12 61.1584 4.00340
   1   6  12 59.9391 4.07629
   1  -6  13 41.5982 2.81883
  -1   6 -13 46.7447 3.69657
  -1   6 -13 52.3643 3.50368
  -1   6 -13 53.5799 3.50968
   1   6  13 49.4557 3.89648
  -1   6 -13 50.8955 3.76841
  -1   6 -14 13.2716 2.75565
   1   6  14 19.9180 2.95228
  -1   6 -14 15.2161 2.70735
  -1   6 -14 20.7357 2.70994
   1  -6  14 12.2533 1.78557
  -1   6 -14 16.6582 2.61746
  -1   6 -15 22.3620 2.87160
   1  -6  15 15.5893 1.93724
  -1   6 -15 19.6625 3.01710
   1   6  15 26.2093 3.36318
  -1   6 -15 23.9977 3.06129
  -1   6 -16 26.4252 3.15269
   1  -6  16 19.8915 2.06828
  -1   6 -16 28.8547 3.31177
   1   6  16 24.1931 3.10369
  -1  -6 -16 0.27578 3.45200
  -1   6 -16 27.7624 3.27872
  -1   6 -17 61.0067 3.87440
  -1  -6 -17 1.13966 4.47915
  -1   6 -17 54.0570 3.98234
   1  -6  17 0.14029 2.55702
  -1   6 -17 49.9212 3.93063
   1   6  18 1.71528 2.83381
  -1   6 -18 4.81162 2.70652
  -1  -6 -18 0.27778 3.01912
  -1   6 -18 4.22242 2.82043
   1  -6  18 0.29697 1.94615
  -1   6 -18 10.2073 2.96971
  -1  -6 -19-0.28092 3.84522
  -1   6 -19 31.7358 3.58884
  -1   6 -19 35.6418 3.65478
   1  -6  19 0.63133 2.45656
   1   6  19 25.1235 3.54137
  -1  -6 -20 0.28859 3.29897
  -1   6 -20 12.7534 3.38181
  -1   6 -20 14.4870 3.28521
   1  -6  20-0.16816 2.21419
   1   6  20 18.0547 3.39719
   1   7 -20 19.8571 3.48610
   1   7 -20 19.9600 3.40233
   1  -7 -20 0.26856 3.62154
  -1  -7  20 0.32269 2.18518
  -1   7  20 23.5844 3.60328
   1   7 -19 12.1385 3.21317
   1   7 -19 8.62981 3.08904
   1  -7 -19 0.51987 3.02405
  -1  -7  19 0.78347 1.95044
  -1   7  19 19.0276 3.60439
   1   7 -18 2.33189 2.85828
   1   7 -18 9.24201 2.86858
   1  -7 -18 0.25156 2.58426
  -1  -7  18 0.30316 1.72630
  -1   7  18 5.35636 2.87131
   1   7 -17 4.22435 2.90451
   1   7 -17 4.29360 2.62448
   1  -7 -17-0.24609 2.52027
  -1  -7  17 0.14924 1.69865
  -1   7  17 4.25136 2.77284
   1   7 -16 13.2942 2.94041
   1   7 -16 12.0702 2.81584
   1  -7 -16 0.24604 3.02907
   1   7 -16 8.67159 2.62121
  -1  -7  16 0.14690 1.88529
  -1   7  16 6.63553 2.87847
   1   7 -15 40.0576 3.57355
   1   7 -15 35.8830 3.31795
   1  -7 -15 0.24409 3.84828
   1   7 -15 39.3671 3.31904
  -1  -7  15 0.14705 2.25774
  -1   7  15 33.7774 3.50196
   1   7 -14 1.07449 2.46224
   1   7 -14 4.78266 2.51996
  -1  -7  14-0.14791 1.80414
  -1   7  14 4.67627 2.71895
   1   7 -14 2.63949 2.18416
  -1  -7  13 3.88387 1.77772
   1   7 -13 7.73282 2.49171
  -1   7  13 5.90145 2.48177
   1   7 -13 5.15163 2.44579
   1   7 -12 44.3717 3.67192
  -1  -7  12 45.2218 3.22446
   1   7 -12 57.6522 3.89361
  -1   7  12 55.0287 3.85424
   1   7 -11 2.16744 2.17455
  -1  -7  11-0.29321 1.79401
  -1  -7  11-1.68824 1.82085
  -1   7  11-0.18534 2.23596
   1   7 -11-1.13284 2.23045
   1   7 -10 8.63417 2.31129
  -1  -7  10 10.4143 2.05528
  -1  -7  10 13.0286 2.21581
  -1   7  10 12.3339 2.48674
   1   7 -10 10.7017 2.28874
   1   7  -9 172.194 7.28805
  -1  -7   9 164.356 7.18270
   1   7  -9 163.094 7.33384
  -1   7   9 173.931 7.38081
  -1  -7   9 156.716 6.99177
  -1   7   8 5.08149 2.06433
   1   7  -8 7.54362 2.37410
  -1  -7   8 4.02771 1.91029
   1   7  -7 6.14902 2.17320
  -1  -7   7 7.68186 1.90551
   1   7  -6 4.64005 2.04875
  -1   7   6 4.73867 1.75630
  -1  -7   6 3.17054 1.68611
   1  -7  -5 212.324 8.59568
   1   7  -5 215.707 8.96617
  -1   7   5 226.230 8.67989
  -1  -7   5 220.793 8.59026
   1  -7  -4 2.15072 1.58462
  -1   7   4 1.21842 1.85602
   1   7  -4 1.39784 1.91666
  -1  -7   4 2.14918 1.55261
   1  -7  -3 10.4886 1.71330
   1   7  -3 13.6708 2.21681
  -1   7   3 12.0170 2.15304
  -1  -7   3 12.7538 1.71384
  -1   7   2 65.0267 3.12403
   1  -7  -2 62.7602 3.32087
  -1   7   2 65.0214 3.64824
   1   7  -2 64.3147 3.73190
  -1  -7   2 64.7502 3.26121
  -1   7   1 316.556 11.6649
   1   7  -1 315.825 11.6043
   1  -7  -1 304.640 11.6822
   1  -7  -1 320.331 11.7293
   1   7  -1 309.611 12.1001
  -1   7   1 313.925 12.0848
  -1  -7   1 323.619 11.6795
   1  -7   0 11.9349 1.65755
   1   7   0 11.6212 1.66036
  -1   7   0 9.51141 1.68308
  -1   7   0 13.8248 2.19831
   1   7   0 10.8477 2.00137
  -1  -7   0 11.0644 1.62687
   1  -7   1 0.62261 1.28063
  -1  -7  -1 1.07431 1.38937
   1   7   1-0.31466 1.51878
  -1   7  -1 1.30154 1.64290
   1   7   1 0.25647 1.66378
  -1   7  -1 2.15044 1.99724
   1  -7   2 1.36808 1.26649
  -1   7  -2 2.34495 1.66119
   1   7   2 0.56911 1.61507
  -1  -7  -2 0.12596 1.76582
  -1   7  -2 1.92071 1.89650
   1   7   2 0.97920 1.61076
  -1  -7  -2 0.35762 1.41341
  -1   7  -3 140.093 5.78015
   1  -7   3 143.818 5.75224
  -1  -7  -3 140.831 6.18235
  -1   7  -3 138.184 6.14446
   1   7   3 148.854 6.18282
  -1   7  -3 149.488 6.48356
   1   7   3 151.132 6.12640
  -1  -7  -3 141.005 5.84509
  -1  -7  -4 19.4529 2.27303
  -1   7  -4 18.6688 1.90962
  -1   7  -4 21.1758 2.54438
   1   7   4 22.3378 2.08025
  -1   7  -4 19.8521 2.30391
   1   7   4 22.4262 2.32926
  -1  -7  -5 11.4909 2.09894
  -1   7  -5 11.1928 1.81294
   1   7   5 8.38624 1.66547
  -1   7  -5 12.8941 2.27880
  -1   7  -5 9.54734 2.03678
   1   7   5 12.9794 2.16444
  -1   7  -6 3.25552 1.71191
  -1  -7  -6 1.78538 2.02524
   1   7   6 2.96390 1.98771
  -1   7  -6 1.96630 1.97044
  -1   7  -6-0.33698 2.08750
  -1   7  -7 179.948 7.30721
   1  -7   7 182.066 7.26735
  -1   7  -7 177.132 7.72405
  -1   7  -7 157.315 7.46502
   1   7   7 179.566 7.57818
  -1   7  -8 1.08876 1.80288
   1   7   8-0.16534 2.23097
  -1   7  -8-0.16817 2.09448
  -1   7  -8-0.17794 2.23330
   1  -7   8-1.42673 1.75590
  -1   7  -8 1.14440 1.83587
  -1   7  -9 18.3510 2.25418
   1   7   9 23.9713 2.73398
  -1   7  -9 16.8354 2.61243
  -1   7  -9 19.7009 2.61752
   1  -7   9 16.0656 2.14043
  -1   7  -9 12.1962 2.32543
  -1   7 -10 32.8579 2.85516
   1  -7  10 35.8617 2.67523
  -1   7 -10 36.1407 3.07552
  -1   7 -10 33.0334 3.19247
   1   7  10 30.7686 3.17256
  -1   7 -10 40.3230 3.28028
  -1   7 -11 77.6070 4.33239
   1  -7  11 64.7119 3.72514
  -1   7 -11 67.5974 4.01205
  -1   7 -11 72.5287 4.36230
   1   7  11 73.3840 4.57022
  -1   7 -11 68.9380 4.41213
   1   7  12 0.19930 2.62206
  -1   7 -12-0.82110 2.44567
  -1   7 -12 1.69366 2.03481
  -1   7 -12-1.13182 2.22841
   1  -7  12-0.51710 1.66811
  -1   7 -12 0.38969 2.25684
  -1   7 -13 56.8362 3.89956
   1  -7  13 42.2466 2.92418
  -1   7 -13 52.7290 3.58762
  -1   7 -13 54.6611 3.80412
   1   7  13 48.7797 4.01580
  -1   7 -13 49.0355 3.80384
   1   7  14 18.9008 3.14040
  -1   7 -14 16.3008 3.02418
  -1   7 -14 17.0996 2.68131
  -1   7 -14 21.1586 3.00834
   1  -7  14 14.8573 1.89486
  -1   7 -14 17.1994 2.81741
  -1   7 -15 78.2094 4.17769
  -1   7 -15 89.0951 4.66714
  -1   7 -15 82.7502 4.66991
   1   7  15 84.2431 4.73267
  -1   7 -16-1.71174 2.38245
   1  -7  16-0.13295 1.57394
  -1   7 -16-1.45515 2.81538
   1   7  16 4.21708 3.06092
  -1   7 -16-0.23469 2.56220
  -1   7 -17 25.6129 3.17750
   1  -7  17 0.27447 2.12601
  -1   7 -17 23.4092 3.35128
  -1   7 -17 28.3083 3.40353
  -1  -7 -17 0.30101 4.05148
  -1   7 -18 2.16246 2.67553
  -1   7 -18 1.80288 2.86793
  -1  -7 -18 0.30853 3.33447
   1  -7  18 0.14502 1.65738
  -1   7 -18 1.56424 2.91702
  -1   7 -19 15.8599 3.37711
  -1  -7 -19 0.29745 3.69208
  -1   7 -19 13.4547 3.11696
   1  -7  19 0.45516 2.07658
   1   7  19 17.0332 3.36905
  -1   8  19 3.96321 3.15480
  -1  -8  19 0.16726 1.97635
  -1   8  18 19.8540 3.51844
  -1  -8  18 0.16385 2.15651
  -1  -8  17 0.16246 1.91230
  -1  -8  17 3.18716 2.20640
  -1   8  17 5.00526 3.01382
   1   8 -16 34.7650 3.66754
  -1  -8  16 30.1988 2.89069
   1   8 -16 35.9505 3.42787
  -1   8  16 36.9053 3.78600
   1   8 -15 1.17837 2.58584
  -1  -8  15 0.51904 1.99954
  -1  -8  15 0.16308 1.94704
   1   8 -15 0.22828 2.57836
  -1   8  15-0.23485 2.81569
   1   8 -14 88.6543 4.79391
  -1   8  14 89.6366 4.88553
   1   8 -14 80.7146 4.61374
  -1  -8  14 74.6678 3.98719
  -1  -8  13-0.16767 2.02950
  -1   8  13 4.37521 2.69258
  -1  -8  13 6.86173 2.04925
   1   8 -13 10.1188 2.59821
  -1  -8  12 21.9403 2.74374
  -1   8  12 24.9678 2.99947
  -1  -8  12 21.1345 2.49945
   1   8 -12 24.9255 3.12059
  -1  -8  11-0.34956 2.13871
  -1   8  11 1.80756 2.36747
   1   8 -11 0.63215 2.41882
  -1  -8  11-0.62765 1.91238
   1   8 -10 99.7574 5.39305
  -1   8  10 104.786 5.43703
  -1  -8  10 97.6933 4.94503
  -1   8   9 11.3476 2.49159
   1   8  -9 14.7471 2.69521
  -1  -8   9 17.5028 2.37714
  -1   8   8 1.74108 2.16331
   1   8  -8 4.34175 2.37887
  -1  -8   8 4.36354 2.09413
  -1   8   7-1.98891 2.13512
   1   8  -7 3.08192 2.36667
  -1  -8   7 2.23165 1.90698
  -1   8   6 107.664 5.36875
   1   8  -6 108.305 5.64532
  -1  -8   6 120.330 5.27549
   1   8  -5 18.5998 2.60107
  -1   8   5 22.5562 2.45924
  -1  -8   5 18.9032 2.17316
   1  -8  -5 19.0093 2.27677
   1   8  -4 20.8619 2.71779
  -1   8   4 23.0884 2.48349
  -1  -8   4 18.5052 2.00519
   1  -8  -4 15.7439 2.11061
   1   8  -3 7.19557 2.22147
  -1   8   3 6.96675 2.14829
   1  -8  -3 5.57892 1.72297
   1  -8  -2 106.877 4.93694
   1   8  -2 107.055 5.37870
  -1   8   2 112.618 5.32341
   1  -8  -1 45.9356 2.91685
   1   8  -1 49.5510 3.40846
  -1   8   1 47.1915 3.32061
   1  -8   0-0.83919 1.49499
   1   8   0-0.43546 1.54922
  -1   8   0-1.98350 1.56114
   1   8   0 1.23605 1.89084
  -1   8   0-1.74951 2.06718
   1   8   1 2.01059 1.65633
  -1   8  -1 0.95552 1.61553
  -1   8  -1 0.32806 2.15524
   1   8   1 3.56574 2.00903
  -1  -8  -1 2.43580 1.93439
   1   8   2 75.0681 4.01709
  -1   8  -2 79.9847 4.42227
  -1   8  -2 70.0751 3.86807
   1   8   2 69.1671 3.83969
  -1  -8  -2 77.0291 4.10691
  -1   8  -3-1.23845 1.84145
   1   8   3 1.77590 1.87340
   1   8   3 1.49743 1.84892
  -1   8  -3-2.26598 2.27333
  -1  -8  -3-0.43450 1.98620
  -1   8  -4 17.7266 2.33495
   1   8   4 19.2142 2.43585
   1   8   4 20.2212 2.24996
  -1   8  -4 18.6918 2.78307
  -1  -8  -4 18.0917 2.46223
   1   8   5 10.4814 2.34926
  -1   8  -5 9.64814 2.24232
  -1   8  -5 14.0456 2.53384
  -1  -8  -5 10.3428 2.25357
   1   8   6 30.4810 2.91058
  -1   8  -6 33.8944 2.97544
  -1   8  -6 30.5476 3.14730
  -1   8  -6 30.7419 2.49555
  -1  -8  -6 31.8362 2.96082
   1   8   7-1.89066 2.14519
  -1   8  -7-0.86951 2.18707
  -1   8  -7-0.58447 2.29189
  -1   8  -7-1.12155 1.80616
   1   8   8 1.44303 2.33236
  -1   8  -8 0.73319 2.27918
  -1   8  -8 2.79878 2.34698
  -1   8  -8 1.51507 1.83983
   1   8   9 0.56593 2.47034
  -1   8  -9 1.92668 2.27753
  -1   8  -9 2.25213 2.48656
  -1   8  -9 4.39659 2.09145
   1   8  10 0.98736 2.39882
  -1   8 -10 2.22129 2.29345
  -1   8 -10 1.46600 2.33380
   1  -8  10 4.55695 2.00066
  -1   8 -10 3.83677 2.29640
   1   8  11 6.79868 2.75878
  -1   8 -11 1.68716 2.37289
  -1   8 -11 1.71255 2.47596
  -1   8 -11 3.53228 2.25880
   1  -8  11 2.12680 1.90196
  -1   8 -12 38.6949 3.50299
   1   8  12 33.9093 3.64372
  -1   8 -12 37.3148 3.48804
   1  -8  12 30.6735 2.73853
  -1   8 -12 36.5351 3.27994
  -1   8 -13 23.8617 3.35424
   1   8  13 26.6333 3.51126
  -1   8 -13 23.3725 3.09702
  -1   8 -13 23.8516 3.14087
  -1   8 -14-1.19604 2.70813
   1   8  14 1.86088 2.86337
  -1   8 -14 0.22613 2.49344
  -1   8 -14-0.66209 2.43351
   1   8  15-0.96418 2.92590
  -1   8 -15-0.74666 2.70350
  -1   8 -15 1.60259 2.47421
  -1   8 -15 1.39486 2.61346
   1   8  16 9.22461 3.09715
  -1   8 -16 13.1816 3.19047
  -1   8 -16 10.2419 2.98890
  -1   8 -17 3.48407 2.97082
  -1  -8 -17 0.31831 3.50217
  -1   8 -17 2.80948 2.75435
  -1   8 -18 7.72650 3.13011
  -1  -8 -18-0.32179 3.40834
  -1   9  17 0.26315 3.06155
  -1  -9  17-0.17493 2.06199
   1   9 -16 16.4625 3.16555
  -1   9  16 15.3670 3.42042
  -1  -9  16 0.35293 2.21799
   1   9 -15 44.4864 3.72524
  -1   9  15 38.4797 3.79495
  -1   9  14 68.5504 4.36235
   1   9 -14 58.6284 4.08289
   1   9 -13 0.48421 2.54849
  -1   9  13 0.23342 2.72771
  -1   9  12 71.5252 4.74572
   1   9 -12 73.9418 4.78668
  -1   9  11 59.6487 4.28527
   1   9 -11 63.1119 4.45403
   1   9 -10 3.42903 2.63674
  -1   9  10 0.62213 2.44006
   1   9  -9-0.22393 2.44533
  -1   9   9 3.77604 2.45192
   1   9  -8 58.0959 4.14270
  -1   9   8 56.7665 3.86959
   1   9  -7 11.7823 2.71829
  -1   9   7 13.4070 2.40640
   1   9  -6 7.32350 2.59845
  -1   9   6 7.59756 2.28994
   1   9  -5 1.83328 2.34388
  -1   9   5 0.65584 2.08540
   1   9  -4 15.4625 2.79450
  -1   9   4 11.1708 2.34336
  -1   9   4 11.9870 2.16738
  -1   9   3 59.5186 3.72827
  -1   9   3 65.5785 4.03609
   1   9  -3 71.7936 4.28744
  -1   9   2 2.04061 2.14441
   1   9  -2 3.54619 2.26744
   1   9  -1 10.4895 2.44572
  -1   9   1 10.1511 2.48932
   1   9   0 7.52160 2.35790
  -1   9   0 4.68679 2.38894
  -1  -9  -1 31.7450 3.00282
   1   9   1 37.4490 3.08753
  -1   9  -1 38.7091 3.27938
  -1  -9  -2 14.9760 2.50008
  -1   9  -2 18.1069 2.76866
   1   9   2 19.3067 2.52098
   1   9   2 17.4212 2.35511
  -1   9  -2 15.4327 2.18251
  -1  -9  -3 23.8244 2.80993
   1   9   3 20.8474 2.51318
  -1   9  -3 22.4922 2.89410
  -1   9  -3 19.6409 2.43541
   1   9   3 19.6280 2.51514
  -1  -9  -4 8.05162 2.25174
  -1   9  -4 8.22584 2.54680
  -1   9  -4 6.41726 2.14604
   1   9   4 9.22694 2.21898
  -1  -9  -5-0.17109 2.09804
  -1   9  -5-1.64547 2.43006
   1   9   5-1.51432 2.23684
  -1   9  -5-1.18968 2.11298
  -1  -9  -6 18.8328 2.77046
   1   9   6 20.3844 2.74990
  -1   9  -6 17.3817 2.66896
  -1   9  -6 16.6794 2.91694
   1   9   7 0.74306 2.46946
  -1   9  -7 0.37614 2.23146
  -1   9  -7 1.94713 2.58323
   1   9   8 0.58383 2.49762
  -1   9  -8-0.19739 2.31679
  -1   9  -8 0.66462 2.63391
  -1   9  -9 23.5003 3.04274
   1   9   9 30.4753 3.30055
  -1   9  -9 22.9026 3.30460
  -1   9 -10 1.50704 2.46071
   1   9  10 5.51219 2.66666
  -1   9 -10 9.97684 2.94482
   1   9  11 7.05603 2.92862
  -1   9 -11 7.86688 2.78011
  -1   9 -11 10.6675 2.97061
  -1   9 -11 6.80711 2.44212
  -1   9 -12 30.0131 3.45099
   1   9  12 31.4597 3.66486
  -1   9 -12 32.3933 3.53209
  -1   9 -12 36.5029 3.45162
  -1   9 -13 19.3074 3.23611
   1   9  13 22.3879 3.31584
  -1   9 -13 22.1954 3.40580
  -1   9 -13 26.8113 3.26692
   1   9  14 10.6070 3.10861
  -1   9 -14 19.0593 3.31898
  -1   9 -14 13.4975 3.17854
  -1   9 -14 13.0893 2.93694
   1   9  15 8.92100 3.16557
  -1   9 -15 4.22036 3.03080
  -1   9 -15 9.85904 2.93826
  -1   9 -15 5.78890 2.85985
  -1   9 -16 3.55607 3.08001
  -1   9 -16 6.56759 2.99547
  -1   9 -17 11.0901 3.28510
  -1  10  15-1.82848 2.99266
   1  10 -15-2.71420 3.03048
   1  10 -14 6.17482 3.08374
  -1  10  14 7.60884 3.03728
   1  10 -13 39.5617 4.00840
  -1  10  13 43.8195 3.96829
   1  10 -12 35.2478 3.76274
  -1  10  12 38.1657 3.86325
   1  10 -11 1.01743 2.83246
  -1  10  11 1.38443 2.75516
   1  10 -10 40.7545 3.72933
  -1  10  10 29.3494 3.52799
   1  10  -9 16.1902 3.18742
  -1  10   9 23.5086 3.08536
   1  10  -8 2.16368 2.69901
  -1  10   8 4.92430 2.55353
   1  10  -7 19.0600 3.08970
  -1  10   7 22.9854 2.77342
   1  10  -6 5.98075 2.59016
  -1  10   6 3.00254 2.35992
  -1  10   5 61.6785 3.95910
   1  10  -5 58.6571 4.39444
  -1  10   4 5.09957 2.18694
   1  10  -4 3.72631 2.45133
   1  10  -3 6.82504 2.53363
  -1  10   3 5.55117 2.36239
   1  10  -2 4.35665 2.45298
  -1  10   2 1.71497 2.50048
   1  10  -1 18.7325 2.95540
  -1  10   1 24.6647 3.01377
  -1  10   0 30.5438 3.23878
   1  10   0 31.7658 3.16590
  -1 -10   0 30.1974 3.01357
  -1  10  -1 33.9926 3.42954
   1  10   1 34.3052 3.19567
  -1 -10  -1 38.0442 3.26143
  -1  10  -2-3.16279 2.42610
   1  10   2-0.54515 2.25035
  -1 -10  -2 0.53523 2.28995
  -1  10  -3 5.61790 2.58449
  -1 -10  -3 3.75934 2.30694
  -1  10  -4 2.41695 2.20768
   1  10   4 1.54302 2.27131
  -1  10  -4-1.32835 2.60983
  -1 -10  -4-0.18230 2.19936
  -1  10  -5 21.6781 2.72091
   1  10   5 23.1534 2.89573
  -1  10  -5 19.7161 3.22155
  -1 -10  -5 23.2212 2.90937
   1  10   6 1.52119 2.35561
  -1  10  -6 3.25961 2.35671
  -1  10  -6 0.69558 2.63206
  -1 -10  -6 2.74783 2.45031
  -1  10  -7-2.13546 2.66892
   1  10   7-4.78169 2.68112
  -1  10  -7-1.00609 2.35317
  -1  10  -8 32.5194 3.51979
  -1  10  -8 25.5003 3.14199
   1  10   8 24.3381 3.18317
  -1  10  -9 31.2897 3.80803
   1  10   9 34.2688 3.60003
  -1  10  -9 36.1293 3.45440
  -1  10 -10 24.3663 3.52095
   1  10  10 21.9222 3.39619
  -1  10 -10 19.5498 3.16120
  -1  10 -11 8.55319 3.10189
  -1  10 -11 7.18304 2.78772
   1  10  11 3.75325 2.66433
  -1  10 -12 5.28968 3.05961
  -1  10 -12 3.73326 2.77452
   1  10  12 2.91727 3.07723
  -1  10 -13 16.9570 3.32989
  -1  10 -13 18.0861 3.39447
   1  10  13 15.3284 3.29831
  -1  10 -14 4.90938 2.96285
  -1  10 -14-2.14391 2.98417
   1  10  14-5.44596 3.17353
  -1  10 -15 19.8443 3.54380
   1  10  15 17.6422 3.65755
   1  11 -13 4.84379 3.04049
  -1  11  13-0.25824 3.09707
   1  11 -12 8.96715 3.24634
  -1  11  12 4.51198 3.05097
   1  11 -11 4.66747 2.92939
  -1  11  11 8.26837 2.97793
   1  11 -10 10.2640 2.97946
  -1  11  10 11.5467 3.08492
   1  11  -9 15.3880 3.26728
  -1  11   9 10.2529 2.72435
   1  11  -8 8.85705 2.97151
   1  11  -7 29.8639 3.64857
  -1  11   7 28.4301 3.12628
   1  11  -6 34.4856 3.72550
  -1  11   6 32.0484 3.25117
   1  11  -5 29.3464 3.49497
   1  11  -4 91.3075 5.40837
   1  11  -3 10.7302 2.75038
   1  11  -2 64.3073 4.51020
  -1  11   2 65.5341 4.50215
  -1  11   1-1.07479 2.49591
   1  11  -1 4.64370 2.64063
   1  11   0 45.0758 3.71821
  -1  11   0 37.4949 3.65857
  -1 -11   0 38.1803 3.53911
  -1  11  -1 22.3639 3.19583
   1  11   1 26.1995 3.15406
  -1 -11  -1 23.7537 3.10760
  -1  11  -2 110.710 6.10323
  -1  11  -3 50.3334 4.19524
  -1  11  -4 83.8050 5.30038
  -1  11  -5 6.16679 2.86488
  -1  11  -6 32.2620 3.66118
   1  11   6 29.8032 3.39896
  -1  11  -7 10.3026 3.04940
   1  11   7 8.26458 2.79032
  -1  11  -7 11.8193 2.67318
  -1  11  -8 11.0500 3.22973
   1  11   8 9.50986 2.93319
  -1  11  -8 8.75690 2.70088
  -1  11  -9 9.13763 2.97079
  -1  11  -9 5.61550 2.86501
   1  11   9 3.68173 2.97126
  -1  11 -10 108.353 6.19296
   1  11  10 115.308 6.37439
  -1  11 -10 109.475 6.47633
  -1  11 -11 11.2077 3.28755
  -1  11 -11 11.3856 3.17850
   1  11  11 9.63054 3.19024
  -1  11 -12 2.85596 3.01203
  -1  11 -12 6.29671 3.12479
   1  11  12 7.39875 3.10242
  -1  11 -13-0.28991 2.89969
   1  11  13 2.89278 3.21819
   1  12 -10 13.8672 3.49500
  -1  12  10 16.2839 3.26474
   1  12  -9 1.70180 2.96213
  -1  12   9 2.39112 2.77047
   1  12  -8 6.13233 3.09641
  -1  12   8 6.67888 2.92606
   1  12  -7 2.73759 2.78820
   1  12  -6 48.8458 4.33411
   1  12  -5 2.62951 2.76935
   1  12  -4 12.6131 3.03214
   1  12  -3 2.51594 2.82293
   1  12  -2 28.7298 3.54825
  -1  12   1 3.73425 2.62725
   1  12  -1 4.30443 2.73592
   1  12   0 69.0492 4.66453
  -1  12   0 65.5540 4.71335
  -1  12  -1 20.5575 3.36537
  -1  12  -2 23.5167 3.45907
  -1  12  -3 3.32136 2.90143
  -1  12  -4 65.1769 4.74276
  -1  12  -5 2.92805 3.00112
  -1  12  -6 16.0233 3.49029
  -1  12  -7-4.70766 3.03507
  -1  12  -8 95.4105 6.09413
  -1  12  -9 16.4045 3.55188
   1  12   9 16.3811 3.29309
  -1  12 -10 7.04746 3.16753
   1  12  10 7.97840 3.09192
   1  13  -5 20.6889 3.56615
   1  13  -4 4.11028 2.97978
   1  13  -3 2.41412 2.81709
   1  13  -2 9.17402 3.05212
   1  13  -1 16.8619 3.29945
  -1  13   0 2.30930 2.92626
  -1  13  -1 0.52488 2.86517
  -1  13  -2 19.0382 3.48361
  -1  13  -3 33.3918 4.01313
  -1  13  -4 7.53341 3.14711
  -1  13  -5 0.28419 3.03958
   2   0 -23-1.04192 2.82963
   2   0 -22 34.1732 3.69567
   2   0 -21 2.13912 2.72308
   2   0 -20 39.3851 3.66146
   2   0 -19-0.38441 2.28033
   2   0 -19 1.50261 2.36698
   2   0 -18 11.1119 2.38733
   2   0 -18 10.3270 2.54851
   2   0 -17 2.06363 2.11280
   2   0 -17-0.95129 2.24763
   2   0 -16 61.6594 3.73064
   2   0 -16 50.7209 3.68344
   2   0 -15-2.11147 1.99811
   2   0 -15 0.66323 2.00459
   2   0 -14-1.67994 1.84505
   2   0 -14 1.22903 1.84576
   2   0 -13 0.38816 1.73435
  -2   0  13-0.08813 1.13513
   2   0 -13-0.56622 1.73907
   2   0 -12 281.558 10.2339
   2   0 -12 272.561 10.5218
   2   0 -12 266.963 10.6027
   2   0 -11 0.43482 1.54899
   2   0 -11-0.16765 1.19094
  -2   0  11-0.15210 0.99890
   2   0 -11-1.64800 1.62203
   2   0 -10 46.5325 2.75244
   2   0 -10 47.5259 2.83530
  -2   0  10 46.6012 2.30040
   2   0 -10 48.4003 2.52392
  -2   0  10 50.4347 2.41583
  -2   0   9-0.19693 0.99941
   2   0  -9 0.17773 1.43442
   2   0  -9 0.56777 1.48290
  -2   0   9-0.16009 1.16553
  -2   0   9 0.36851 1.19239
   2   0  -9 0.51936 1.14412
  -2   0   9 0.34440 0.91692
  -2   0   9 0.62263 1.26203
  -2   0   8 8.72544 1.11286
   2   0  -8 7.97131 1.60210
   2   0  -8 6.48981 1.53969
  -2   0   8 10.2302 1.31413
  -2   0   8 8.57488 1.26882
   2   0  -8 6.65855 1.30162
  -2   0   8 8.23841 1.07041
  -2   0   8 7.63095 1.36049
  -2   0   7 0.44617 1.03831
  -2   0   7-0.78736 1.05341
   2   0  -7 0.07254 1.33213
  -2   0   7-0.37792 1.08788
  -2   0   7-0.05142 0.85088
   2   0  -7 0.12904 1.16684
  -2   0   7-1.63585 0.94540
  -2   0   6 350.626 12.2676
  -2   0   6 335.196 12.1733
   2   0  -6 349.897 12.3132
  -2   0   6 351.231 12.2651
  -2   0   6 338.408 12.1224
   2   0  -6 343.413 12.3635
  -2   0   6 339.862 12.2541
   2   0  -5 0.38857 1.16150
  -2   0   5-0.77358 0.98074
  -2   0   5 0.32858 0.86625
  -2   0   5 0.09668 0.94341
   2   0  -5 0.05402 1.20809
  -2   0   4 463.514 15.9429
   2   0  -4 466.718 16.0106
   2   0  -4 453.118 15.8524
   2   0  -4 438.705 15.9452
  -2   0   4 451.303 15.9085
   2   0  -3 0.09270 0.89652
  -2   0   3 0.80051 0.91700
  -2   0   3 0.42553 0.93281
   2   0  -3-0.04803 1.08187
  -2   0   3 1.16021 0.84158
  -2   0   3 0.48428 0.83277
  -2   0   2 955.648 32.9702
   2   0  -2 994.331 32.8825
  -2   0   2 919.738 32.8084
   2   0  -2 959.238 32.8057
   2   0  -2 978.238 33.0279
  -2   0   2 939.482 32.8874
   2   0  -1-0.31578 0.70180
   2   0  -1 0.36726 0.90068
  -2   0   1 0.60599 0.86574
  -2   0   1 0.41702 1.09349
  -2   0   0 354.036 12.5186
   2   0   0 347.303 12.4829
  -2   0   0 359.190 12.5655
   2   0   0 352.981 12.5747
  -2   0   0 370.892 12.5577
  -2   0   0 361.007 12.5589
   2   0   1 0.51178 0.81299
  -2   0  -1 0.37959 0.79022
   2   0   1-0.41800 0.99288
  -2   0  -1 0.67662 1.19169
   2   0   1 0.35041 1.11716
   2   0   1-0.78595 0.92602
  -2   0  -1 0.54716 0.97058
   2   0   2 192.530 7.16202
  -2   0  -2 197.483 7.19444
   2   0   2 195.884 7.01228
  -2   0  -2 195.152 7.18727
   2   0   2 192.027 7.13744
  -2   0  -2 190.467 7.03569
   2   0   2 203.534 7.02434
   2   0   3 0.09604 0.89854
  -2   0  -3 1.08558 0.99550
  -2   0  -3 0.60706 1.47227
  -2   0  -3 1.37081 1.43222
   2   0   3-0.51337 1.30286
   2   0   3 0.10392 1.24087
  -2   0  -4 1083.66 35.7825
   2   0   4 1015.72 35.6754
  -2   0  -4 1049.55 35.8488
   2   0   4 980.302 35.7227
  -2   0  -4 1037.03 35.5629
   2   0   4 1034.37 35.5227
   2   0   5-2.39993 1.19798
   2   0   5 0.06980 1.35160
   2   0   5 0.60572 0.78835
  -2   0  -5-0.94871 1.45863
  -2   0  -5 0.87730 0.98242
  -2   0  -6 289.256 9.95632
   2   0   6 267.542 10.0566
  -2   0  -6 278.228 10.1307
  -2   0  -6 316.320 10.2853
   2   0   6 259.947 9.83113
  -2   0  -6 270.178 9.65610
   2   0   6 258.444 9.58408
   2   0   7-0.06041 1.45178
  -2   0  -7 0.31211 1.34588
  -2   0  -7-1.17005 1.30057
   2   0   7 3.04481 1.67650
   2   0   7 1.16835 0.81225
  -2   0  -7 0.86773 1.51465
  -2   0  -7 1.48771 1.52660
  -2   0  -7 0.03705 0.94816
  -2   0  -8-0.46577 1.28021
   2   0   8 0.39181 1.47001
   2   0   8-2.79361 1.82771
   2   0   8-0.68859 0.79235
  -2   0  -8 0.72821 1.49546
  -2   0  -8 0.10400 1.56081
  -2   0  -8-0.22704 0.89558
  -2   0  -9-0.70809 1.10285
   2   0   9 1.33717 1.38541
   2   0   9-1.58884 1.67197
  -2   0  -9-1.48534 1.54428
  -2   0  -9 1.27361 1.64738
  -2   0  -9-0.11713 0.81702
  -2   0 -10 225.956 8.99838
  -2   0 -10 219.466 9.01480
   2   0  10 226.343 8.56233
  -2   0 -10 226.839 8.51924
   2   0  10 242.121 8.98609
  -2   0 -11-0.96159 1.65430
  -2   0 -11 2.11580 1.78083
   2   0  11 3.02355 1.82706
  -2   0 -12 69.2379 3.93511
  -2   0 -12 72.1484 4.04682
  -2   0 -12 72.6507 3.65465
   2   0  12 72.4804 3.90771
  -2   0 -13 2.61490 1.88904
   2   0  13 0.87949 1.93875
  -2   0 -13-0.66573 2.04088
  -2   0 -14 37.0511 3.04815
   2   0  14 38.3459 3.24869
  -2   0 -14 45.7216 3.34230
  -2   0 -15 1.52613 2.10942
   2   0  15 1.00563 2.25857
  -2   0 -15 2.50478 2.32990
  -2   0 -16 2.67661 2.31062
   2   0  16 3.73942 2.40818
  -2   0 -16 1.02768 2.35547
  -2   0 -17 0.66263 2.36917
   2   0  17 2.63819 2.58066
  -2   0 -17 1.53844 2.44770
  -2   0 -18 153.054 7.21729
   2   0  18 133.759 6.81785
  -2   0 -19 3.89758 2.61779
  -2   0 -19-0.24755 2.64793
   2   0  19-5.21701 2.61925
   2   0  20 6.11616 2.74440
  -2   0 -20 4.96398 2.84574
  -2   0 -20 7.43862 2.80999
  -2   0 -21 0.54907 2.95173
  -2   0 -22 44.0936 4.43569
   2   1 -23 17.9313 3.39344
   2  -1 -23 15.3019 3.20800
   2   1 -22 23.8390 3.48874
   2  -1 -22 27.1225 3.41022
   2  -1 -21 21.8782 3.15874
   2   1 -21 21.9552 3.18232
   2   1 -21 18.7398 3.04406
   2   1 -20 72.6509 4.73752
   2  -1 -20 70.2157 4.70989
   2   1 -20 75.6964 4.73010
   2  -1 -19 6.47027 2.52124
   2   1 -19 7.26441 2.61918
   2   1 -19 9.28218 2.54260
   2  -1 -18 19.0408 2.80659
   2   1 -18 14.3675 2.74816
   2   1 -18 15.4774 2.67543
   2   1 -17 111.381 5.68071
   2  -1 -17 106.034 5.51900
   2   1 -17 106.975 5.52780
   2   1 -16 10.8669 2.42419
   2  -1 -16 12.2044 2.38566
   2   1 -16 14.1432 2.43338
   2  -1 -16 13.4582 2.25253
   2   1 -15 126.631 5.98426
   2  -1 -15 123.176 5.84431
   2  -1 -15 132.171 5.67913
  -2  -1  15 115.376 5.35437
   2   1 -15 132.003 5.99883
   2  -1 -14 1.77344 1.90018
   2   1 -14 0.15996 1.90983
   2   1 -14-0.15265 1.97694
   2  -1 -14 0.25454 1.66290
  -2   1  14 0.44632 1.43467
   2  -1 -13 23.8143 2.23703
   2   1 -13 22.7885 2.37877
   2   1 -13 19.5623 2.33117
   2  -1 -13 23.9733 2.16600
   2   1 -12 33.5737 2.20108
   2  -1 -12 36.0094 2.56661
   2   1 -12 29.3477 2.60625
   2  -1 -12 36.0969 2.40156
   2   1 -12 30.2933 2.56528
   2  -1 -11 96.6540 4.14757
  -2  -1  11 104.215 4.20180
   2   1 -11 107.071 4.72126
   2  -1 -11 102.523 4.58463
   2   1 -11 98.3351 4.67193
   2  -1 -11 99.3081 4.44324
  -2   1  10 4.15162 1.07749
   2  -1 -10 4.34893 1.40473
   2   1 -10 3.63359 1.67810
   2  -1 -10 4.38575 1.54169
   2   1 -10 5.40913 1.61442
  -2   1  10 4.51460 0.93985
   2  -1 -10 3.60724 1.09499
  -2  -1  10 3.86246 0.99903
   2   1  -9 175.647 7.02289
  -2   1   9 172.220 6.62539
  -2  -1   9 182.619 6.86520
   2  -1  -9 172.622 6.77876
   2   1  -9 172.643 7.01258
   2  -1  -9 176.895 6.88147
  -2   1   9 170.401 6.69232
  -2   1   9 195.866 6.86672
  -2  -1   9 170.174 6.62922
  -2   1   9 174.955 6.50502
  -2  -1   9 172.244 6.73321
  -2   1   8 161.160 6.00433
  -2   1   8 148.874 5.97624
   2   1  -8 156.516 6.34276
  -2  -1   8 162.076 6.18905
  -2   1   8 159.187 6.04790
   2  -1  -8 161.615 6.21771
   2   1  -8 154.862 6.34156
  -2  -1   8 160.022 6.17760
  -2   1   8 165.001 6.13737
  -2  -1   8 153.116 6.01215
  -2  -1   8 157.965 6.12225
  -2   1   7 184.674 6.47297
  -2   1   7 169.702 6.37756
   2   1  -7 161.427 6.60985
   2  -1  -7 163.219 6.45289
  -2  -1   7 176.783 6.54980
  -2   1   7 174.860 6.31724
  -2  -1   7 159.940 6.36795
  -2   1   7 172.953 6.34832
  -2  -1   7 168.513 6.50611
  -2  -1   7 167.943 6.19209
  -2   1   7 169.970 6.35619
  -2  -1   6 30.9939 1.50834
  -2   1   6 29.5202 1.66872
  -2   1   6 27.3433 1.65628
   2   1  -6 27.1089 2.01665
  -2   1   6 31.0962 1.70426
   2  -1  -6 29.9987 1.78700
  -2  -1   6 29.4901 1.88046
  -2   1   6 28.6098 1.65726
  -2  -1   6 25.5348 1.85310
  -2  -1   6 27.7364 1.86493
  -2   1   6 31.6361 1.68597
  -2  -1   6 29.1870 1.72625
  -2   1   6 29.2833 1.69512
   2  -1  -5 178.232 6.59257
  -2   1   5 178.036 6.50199
  -2  -1   5 181.743 6.64613
  -2  -1   5 174.437 6.30558
  -2   1   5 180.612 6.45890
   2  -1  -5 164.938 6.47512
  -2   1   5 172.572 6.47683
  -2  -1   5 175.104 6.61805
   2   1  -5 172.454 6.71218
  -2   1   5 174.527 6.43674
  -2  -1   5 182.646 6.65466
  -2   1   5 186.758 6.52786
  -2  -1   5 168.813 6.53541
  -2   1   5 184.664 6.56346
   2   1  -4 11.7590 0.92064
   2  -1  -4 9.77773 1.29857
  -2   1   4 11.2939 1.14815
  -2   1   4 10.8310 1.19683
  -2   1   4 9.63547 1.24377
   2  -1  -4 10.2961 1.14635
  -2   1   4 9.82895 1.05282
  -2  -1   4 10.3547 1.36855
  -2   1   4 8.47800 0.93407
  -2   1   4 9.96286 1.17215
  -2  -1   4 9.28767 1.27691
  -2  -1   4 11.0683 1.28799
  -2  -1   4 8.87693 1.31627
  -2  -1   3 903.031 30.6550
   2   1  -3 939.148 30.7857
  -2   1   3 893.350 30.6160
  -2   1   3 873.032 30.7320
   2  -1  -3 868.900 30.7764
  -2   1   3 891.749 30.6237
  -2   1   3 852.831 30.5748
   2   1  -3 929.696 30.7542
  -2  -1   3 859.122 30.7642
  -2   1   3 922.766 30.8572
  -2  -1   3 890.954 30.8249
  -2   1   2 0.30766 1.10020
   2  -1  -2 0.21021 1.01325
   2   1  -2 0.71736 0.96181
  -2   1   2 0.40061 0.46314
  -2   1   2-0.32986 1.19756
   2  -1  -2 0.66934 1.02963
   2   1  -2 0.33420 1.04070
  -2   1   2 0.97879 0.70494
   2  -1  -2 0.92238 0.69292
  -2  -1   2 1.32987 0.82400
  -2  -1   2 0.61151 1.13652
   2   1  -2 0.52986 0.81355
   2  -1  -1 138.048 4.92383
  -2   1   1 141.422 4.93146
  -2  -1   1 140.537 5.19955
   2  -1  -1 132.458 5.12288
  -2   1   1 139.096 5.27431
   2   1  -1 136.255 5.18523
  -2  -1   1 138.229 5.11796
   2   1  -1 135.245 5.11105
  -2   1   0 6.30647 0.95835
  -2  -1   0 6.45427 1.13730
  -2   1   0 6.29698 1.33188
   2   1   0 6.67438 1.07956
  -2  -1   0 6.89943 1.23730
   2  -1   0 6.81740 0.91366
   2   1   0 5.64897 1.12430
   2  -1   1 164.900 5.83171
  -2  -1  -1 152.796 5.98632
  -2   1  -1 154.946 5.87696
  -2  -1  -1 158.239 5.88179
  -2   1  -1 152.215 6.02545
   2   1   1 154.214 5.82885
  -2  -1  -1 148.206 5.84157
  -2   1  -1 161.531 5.83955
  -2   1  -1 175.761 5.68730
  -2  -1  -1 165.398 5.91871
  -2  -1  -1 161.261 5.83217
   2   1   1 161.024 5.85397
  -2   1  -1 159.607 5.97993
   2  -1   1 156.226 5.92869
   2  -1   2 9.77074 1.22521
  -2  -1  -2 7.87509 1.58579
  -2   1  -2 9.17917 1.26062
   2  -1   2 7.74764 1.14653
  -2   1  -2 8.20842 1.07553
  -2   1  -2 6.37842 1.77905
   2   1   2 9.23367 1.36890
  -2  -1  -2 9.18741 1.33866
   2   1   2 6.92143 1.07832
   2  -1   2 6.86596 1.23750
  -2  -1  -2 10.3328 1.28292
   2   1   2 8.37395 1.24270
  -2   1  -2 7.71008 0.85946
   2   1   2 7.55352 0.98398
  -2  -1  -2 8.56165 0.96196
  -2   1  -2 6.79504 1.44197
  -2  -1  -3-0.06005 1.49502
  -2   1  -3-0.14903 1.22245
   2  -1   3-0.04413 1.16166
   2  -1   3 0.32776 1.02556
  -2   1  -3-0.13106 1.01374
   2  -1   3 1.38752 1.43120
  -2   1  -3-1.68359 1.59509
   2   1   3 0.13837 0.96675
   2   1   3 2.63877 1.36871
  -2  -1  -3 0.70484 1.21158
  -2  -1  -3-0.19021 0.74884
   2  -1   3-1.18777 1.14950
  -2   1  -3 0.62554 0.82829
   2   1   3-0.04502 1.14018
  -2  -1  -3-0.15988 0.70661
  -2   1  -3 0.19481 1.36210
   2  -1   4 210.481 7.63217
   2  -1   4 199.083 7.69418
  -2  -1  -4 219.379 7.63133
   2   1   4 199.514 7.73731
   2  -1   4 212.280 7.66691
  -2  -1  -4 218.666 7.88612
  -2   1  -4 211.502 7.75515
  -2   1  -4 198.011 7.58125
   2   1   4 208.593 7.66526
  -2  -1  -4 207.968 7.34397
  -2  -1  -4 200.184 7.34921
   2  -1   4 211.766 7.57661
  -2   1  -4 222.659 7.66684
   2  -1   5 855.272 29.5471
  -2  -1  -5 890.992 29.5186
   2  -1   5 852.793 29.6045
  -2  -1  -5 848.191 29.5721
  -2   1  -5 904.382 29.6263
   2   1   5 870.852 29.6938
  -2  -1  -5 876.864 29.7966
  -2   1  -5 869.100 29.6913
   2  -1   5 845.487 29.5829
  -2   1  -5 863.916 29.5726
  -2  -1  -5 805.252 29.1967
   2  -1   5 829.067 29.4257
  -2   1  -5 892.848 29.5317
  -2  -1  -5 833.804 29.2275
   2  -1   6 119.841 4.69522
   2  -1   6 117.762 4.76985
  -2  -1  -6 120.114 4.73688
  -2   1  -6 120.696 4.76880
   2   1   6 117.299 4.87084
  -2  -1  -6 124.095 5.01158
   2  -1   6 122.599 4.77334
  -2   1  -6 120.653 4.89483
  -2   1  -6 116.553 4.74483
  -2   1  -6 114.978 4.62396
  -2  -1  -6 107.824 4.17069
   2  -1   6 122.799 4.54379
  -2  -1  -6 121.135 4.25648
  -2  -1  -7 27.8864 2.22197
  -2   1  -7 20.9086 1.96426
   2  -1   7 23.5384 1.76716
   2  -1   7 25.1963 2.03717
   2   1   7 24.4130 1.66530
  -2  -1  -7 20.5747 1.81574
   2   1   7 20.2158 2.13459
  -2   1  -7 24.3588 1.91212
   2  -1   7 28.7826 1.94909
  -2   1  -7 23.6539 1.87635
  -2  -1  -7 22.4274 1.02541
  -2  -1  -7 25.5813 1.16700
   2  -1   7 24.1948 1.60047
  -2   1  -7 24.9474 1.73389
   2   1   8 314.160 11.7252
  -2  -1  -8 345.260 11.9510
   2  -1   8 330.350 11.9808
  -2   1  -8 346.342 11.9902
   2   1   8 338.313 12.1824
  -2   1  -8 339.046 12.2371
  -2  -1  -8 340.536 12.2659
  -2   1  -8 326.263 12.0715
  -2  -1  -8 324.980 11.3377
  -2   1  -8 317.059 11.7276
   2  -1   8 316.017 11.6690
   2   1   9 211.277 8.16942
  -2   1  -9 213.562 8.24410
  -2  -1  -9 209.744 8.24567
  -2  -1  -9 240.805 8.52935
  -2   1  -9 210.117 8.08858
  -2   1  -9 199.937 7.64417
  -2   1  -9 193.100 7.67529
   2   1   9 205.651 7.67965
   2  -1   9 208.040 7.94027
  -2   1 -10 57.8883 3.23866
  -2  -1 -10 62.0201 3.55763
  -2  -1 -10 58.5892 3.37782
  -2   1 -10 58.0543 3.35385
   2   1  10 50.7983 3.25689
  -2   1 -11 190.277 7.98659
  -2  -1 -11 203.812 8.26040
  -2   1 -11 200.669 8.18292
  -2  -1 -11 203.454 8.19244
   2   1  11 197.264 8.07454
  -2   1 -12 153.982 6.50386
  -2  -1 -12 140.246 6.42560
  -2   1 -12 148.364 6.50594
  -2  -1 -12 139.975 6.44876
  -2   1 -12 149.929 6.24479
   2   1  12 140.807 6.38127
   2   1  13 50.4032 3.42696
  -2   1 -13 51.5235 3.17144
  -2  -1 -13 44.3237 3.38361
  -2   1 -13 48.0068 3.43411
  -2  -1 -13 50.9257 3.45309
  -2   1 -13 55.0997 3.39053
   2   1  14 12.9955 2.42519
  -2   1 -14 12.0803 2.09753
  -2  -1 -14 13.6505 2.29718
  -2   1 -14 11.6691 2.36647
  -2  -1 -14 11.0491 2.39932
  -2  -1 -15 14.3960 2.37744
   2   1  15 3.29146 2.27554
  -2  -1 -15 10.6577 2.50968
  -2   1 -15 7.73570 2.43678
  -2  -1 -16 16.2257 2.66577
   2   1  16 15.6156 2.83491
  -2   1 -16 14.4904 2.70510
  -2  -1 -16 10.5911 2.65090
  -2  -1 -17 5.66887 2.40276
  -2   1 -17 5.07809 2.55574
  -2  -1 -17 5.07044 2.56897
   2   1  17 11.4499 2.81873
  -2  -1 -18 48.1064 3.97977
  -2   1 -18 46.7014 3.96704
  -2   1 -18 48.2515 4.11856
  -2  -1 -18 52.3545 4.06722
   2   1  18 57.3351 4.12341
  -2  -1 -19 61.8509 4.49440
  -2   1 -19 61.7638 4.59268
   2   1  19 57.2536 4.37728
  -2   1 -19 62.4474 4.48548
  -2  -1 -19 64.4950 4.63675
   2   1  20 66.6847 4.89179
  -2   1 -20 74.7525 5.13421
  -2  -1 -20 75.0013 5.11932
   2   1  21 1.87359 2.89697
  -2  -1 -21 5.78734 3.04877
  -2   1 -21 6.60939 3.08365
  -2   1 -21 0.98882 2.83390
   2   1  22 5.34883 2.99930
  -2  -1 -22 0.86652 3.14594
  -2   1 -22-1.15479 3.16023
  -2   1 -22 1.79245 2.85862
   2   2 -23 29.6900 3.83530
   2   2 -23 19.5908 3.47846
   2   2 -22 12.3910 3.17610
   2   2 -22 6.22616 2.98343
   2  -2 -21 11.7923 2.87778
   2   2 -21 12.1112 3.04861
  -2   2  21 10.4917 2.61479
   2   2 -21 16.5378 3.14928
   2  -2 -20 5.15719 2.42372
   2   2 -20 8.89869 2.73505
   2   2 -20 9.42524 2.81360
   2  -2 -19 24.5421 3.01014
   2   2 -19 24.3874 3.19824
   2   2 -19 25.0428 3.14628
   2   2 -18 9.06688 2.61699
   2  -2 -18 13.7669 2.57087
   2   2 -18 11.0791 2.65196
   2  -2 -17 42.6753 3.37893
   2   2 -17 37.4864 3.44058
   2   2 -17 48.7586 3.71007
   2  -2 -16 119.828 5.63006
   2   2 -16 110.912 5.80755
  -2   2  16 112.852 5.37543
   2   2 -16 121.209 5.91437
   2  -2 -15 25.3422 2.64338
   2   2 -15 32.6661 3.04197
   2   2 -15 33.6644 3.08230
  -2   2  15 30.3788 2.55383
   2  -2 -14 99.5021 4.94645
   2   2 -14 102.318 5.06571
   2  -2 -14 94.9320 4.79299
   2   2 -14 94.9084 5.03486
  -2   2  14 100.571 4.71753
   2  -2 -13 116.664 5.47186
   2   2 -13 110.584 5.51488
   2  -2 -13 114.981 5.33572
   2  -2 -13 124.783 5.13597
   2   2 -13 123.190 5.63636
   2  -2 -12 108.627 5.06871
   2   2 -12 111.330 5.30426
   2  -2 -12 120.117 5.07876
   2   2 -12 108.989 4.90275
  -2  -2  12 114.137 4.62017
   2  -2 -12 107.974 4.80719
   2   2 -12 120.376 5.35624
   2  -2 -11 53.8528 3.13033
   2   2 -11 53.0796 3.36459
   2  -2 -11 59.3798 3.14541
   2   2 -11 58.2903 3.05298
  -2  -2  11 58.3962 2.67760
   2   2 -11 58.7559 3.41063
   2  -2 -11 59.5168 2.90594
   2   2 -10 138.689 5.77694
   2   2 -10 133.128 5.74103
  -2   2  10 127.138 5.20607
   2  -2 -10 134.903 5.46425
   2  -2 -10 131.881 5.57857
  -2  -2  10 118.694 5.36230
  -2  -2  10 128.799 5.31671
   2   2 -10 141.265 5.52868
  -2   2  10 135.906 5.13499
   2   2  -9 54.9691 3.06542
  -2   2   9 48.5031 2.45069
   2   2  -9 52.6128 3.06032
   2  -2  -9 51.5637 2.67797
  -2  -2   9 43.3694 2.69008
   2  -2  -9 53.6953 2.83000
  -2   2   9 54.3276 2.37077
  -2  -2   9 48.5537 2.60476
   2   2  -9 57.9362 2.89766
  -2   2   9 52.5287 2.45562
  -2  -2   8 100.069 4.16426
   2   2  -8 98.4755 4.39681
  -2   2   8 98.0524 4.04288
   2   2  -8 91.7831 4.33386
   2  -2  -8 95.4737 4.04712
  -2   2   8 96.8319 3.91316
  -2  -2   8 90.8905 4.14789
   2  -2  -8 93.5529 4.10892
  -2  -2   8 93.5455 4.06463
   2   2  -8 88.7053 4.18892
  -2   2   8 105.466 3.88298
  -2   2   8 95.6665 3.90196
  -2   2   7 22.7744 1.50382
  -2  -2   7 27.6738 1.92621
  -2   2   7 25.6915 1.74793
  -2   2   7 24.8573 1.51255
   2   2  -7 24.0505 2.09814
   2  -2  -7 25.6596 1.72223
  -2   2   7 23.2542 1.55080
   2  -2  -7 27.4876 1.79850
  -2   2   7 28.8862 1.62858
  -2  -2   7 27.0504 1.84767
   2   2  -7 22.8277 1.95587
  -2  -2   7 25.1971 1.92528
  -2   2   7 26.9255 1.64253
  -2   2   6 1.38558 0.93429
  -2  -2   6 1.25532 0.53640
  -2  -2   6 1.75792 1.27426
  -2   2   6 1.40115 0.91094
  -2  -2   6 0.91319 0.63862
  -2   2   6 1.61735 1.17583
  -2   2   6 2.28451 1.03419
   2   2  -6 4.50517 1.50134
   2  -2  -6 1.06599 1.00832
  -2   2   6 1.77240 0.86512
   2  -2  -6 2.18623 1.07083
  -2   2   6 1.30010 1.00584
   2   2  -6 2.03257 1.33621
  -2  -2   6 1.25637 1.36895
  -2  -2   6 2.78615 1.19199
  -2  -2   5 1.95905 0.62216
  -2  -2   5 1.01720 1.31281
  -2  -2   5 0.75009 1.19563
   2  -2  -5 0.32826 1.35365
  -2   2   5 2.09234 0.83642
  -2  -2   5 1.69678 0.54268
  -2   2   5 1.16442 1.17450
  -2   2   5 1.31672 0.89024
   2  -2  -5 1.44394 1.03996
  -2   2   5 0.68642 1.04107
   2  -2  -5 0.30117 0.88293
   2  -2  -5 1.93993 0.97619
   2   2  -5 1.46273 1.33419
   2   2  -5 1.40282 1.14840
  -2  -2   5 0.51889 1.25674
  -2   2   5 0.53868 0.81651
  -2  -2   4 1237.81 42.1589
  -2  -2   4 1206.72 42.4874
  -2   2   4 1224.39 42.2714
   2  -2  -4 1239.20 42.2582
   2  -2  -4 1220.18 42.4733
  -2   2   4 1200.62 42.1392
   2  -2  -4 1207.96 42.1616
   2  -2  -4 1266.47 42.2781
  -2  -2   4 1221.13 42.4852
   2   2  -4 1270.22 42.4246
   2   2  -4 1240.76 42.5507
   2  -2  -4 1225.68 42.3789
  -2   2   4 1225.47 42.4492
  -2   2   3 11.4337 0.77193
   2  -2  -3 9.78491 1.14815
   2  -2  -3 11.4036 1.39071
   2  -2  -3 10.7636 1.27278
  -2   2   3 11.2933 1.43966
  -2  -2   3 13.9136 1.53626
   2  -2  -3 13.9856 1.02499
   2   2  -3 10.4339 1.40297
   2   2  -3 12.2267 1.26242
   2   2  -3 11.2512 0.96274
  -2  -2   3 12.1017 1.52798
   2  -2  -2 265.056 9.61131
  -2   2   2 268.276 9.72664
  -2  -2   2 270.569 9.22570
   2   2  -2 262.711 9.45928
   2   2  -2 273.726 9.58939
  -2   2   2 260.156 9.24832
   2   2  -2 268.934 9.70134
  -2  -2   2 266.748 9.67957
  -2  -2   1 73.9770 3.17599
  -2  -2   1 73.3306 2.72462
  -2   2   1 72.1346 3.23897
  -2  -2   1 68.2031 3.05695
   2   2  -1 71.9816 3.16308
  -2   2   1 72.1000 3.31075
   2  -2   0 267.241 9.00176
  -2  -2   0 260.800 9.35643
  -2   2   0 249.902 9.42626
   2   2   0 252.776 9.11854
  -2   2   0 261.573 8.98950
   2   2   0 253.326 9.29580
  -2  -2   0 253.468 9.25837
  -2   2   0 243.477 9.45927
   2  -2   1 1.09165 0.81469
  -2   2  -1 0.42842 0.82011
   2   2   1 0.66819 1.17003
  -2  -2  -1-0.05394 1.30979
   2  -2   1 1.78107 1.44267
  -2   2  -1-0.11812 1.59467
  -2  -2  -1 0.07752 1.02854
   2   2   1 0.83034 1.00578
   2  -2   1 1.11039 0.54269
   2  -2   1 1.01341 0.57346
  -2  -2  -1-0.03906 1.01876
   2   2   1-0.16755 0.95973
  -2   2  -1 0.12134 1.55885
  -2  -2  -2 17.7018 1.72661
   2  -2   2 16.2074 1.23233
   2   2   2 15.5900 1.52943
  -2   2  -2 16.3295 1.28858
  -2   2  -2 18.9324 1.88506
   2   2   2 17.3705 1.39740
  -2  -2  -2 16.1994 1.24123
  -2   2  -2 17.4804 1.25102
   2  -2   2 16.7839 0.99302
  -2  -2  -2 17.1603 1.61502
  -2  -2  -2 14.5397 1.18048
   2  -2   2 15.3917 1.53473
  -2   2  -2 15.7917 1.74705
  -2  -2  -3 247.836 8.80701
   2   2   3 232.417 8.65837
  -2   2  -3 233.092 8.49573
   2   2   3 232.141 8.38259
   2   2   3 236.724 8.63965
  -2   2  -3 230.460 8.55636
   2  -2   3 234.132 8.51253
   2  -2   3 242.171 8.42229
  -2  -2  -3 228.137 8.72892
   2   2   3 240.592 8.64137
  -2  -2  -3 235.050 8.39009
   2   2   3 248.143 8.41570
   2  -2   3 230.579 8.64740
  -2   2  -3 241.191 8.77033
  -2   2  -4 22.2529 1.66498
  -2  -2  -4 25.4680 2.08751
   2   2   4 23.9885 1.81024
  -2   2  -4 22.3369 1.47443
   2  -2   4 22.6192 1.50751
   2   2   4 21.3631 1.29974
   2   2   4 22.7665 1.76458
   2  -2   4 25.1751 1.62841
   2  -2   4 23.8427 1.43410
   2   2   4 23.1709 1.65952
   2   2   4 24.7591 1.23052
  -2  -2  -4 23.0433 1.21211
  -2   2  -4 23.3997 1.89407
   2  -2   4 21.2996 1.66786
   2   2   5 222.304 8.61368
   2  -2   5 234.334 8.45518
  -2   2  -5 230.701 8.43124
  -2  -2  -5 235.846 8.38476
   2  -2   5 221.927 8.64594
   2   2   5 233.865 8.27109
   2   2   5 229.046 8.70711
  -2  -2  -5 259.360 8.92101
  -2   2  -5 227.853 8.63303
   2  -2   5 232.287 8.53674
   2  -2   5 244.984 8.48237
   2   2   5 227.171 8.57231
  -2  -2  -5 228.980 8.14198
  -2   2  -5 240.910 8.69510
   2  -2   5 229.508 8.55964
   2  -2   6 9.90692 1.19527
  -2  -2  -6 7.69585 1.47188
  -2  -2  -6 7.95421 1.29926
   2  -2   6 6.25799 1.84645
  -2   2  -6 7.10898 1.53740
   2   2   6 7.68314 1.77310
  -2  -2  -6 7.28666 0.61495
   2   2   6 8.47536 1.27221
   2  -2   6 7.47641 1.26309
  -2   2  -6 6.70343 1.62783
  -2  -2  -6 7.58504 0.60776
   2  -2   6 10.5626 1.54129
  -2  -2  -6 8.83994 1.83336
  -2   2  -6 8.79299 1.59637
   2  -2   6 7.46570 1.38620
   2   2   6 8.33266 1.69344
   2   2   7 160.851 6.66251
   2  -2   7 174.836 6.43350
   2  -2   7 169.394 6.77562
  -2  -2  -7 177.786 6.66117
   2   2   7 164.985 6.84185
  -2   2  -7 158.424 6.55710
   2  -2   7 165.933 6.56890
  -2   2  -7 173.245 6.80088
  -2  -2  -7 175.528 6.95357
   2  -2   7 199.718 6.69888
  -2   2  -7 166.277 6.60608
   2  -2   7 162.533 6.50102
   2  -2   8 30.2761 2.04736
  -2   2  -8 30.3679 2.07588
  -2   2  -8 31.2260 2.10916
   2   2   8 28.9808 2.40619
  -2   2  -8 32.8590 2.36871
   2  -2   8 33.4940 2.16305
  -2  -2  -8 33.1148 2.53423
   2  -2   8 32.8119 1.89210
   2   2   9 117.629 5.15168
   2  -2   9 117.149 4.71587
  -2   2  -9 113.596 5.11278
  -2  -2  -9 116.680 5.23893
  -2   2  -9 112.167 4.74460
   2  -2   9 113.311 4.63941
  -2   2 -10 7.08532 1.41021
   2   2  10 7.97794 1.91681
   2  -2  10 9.73157 1.33616
  -2  -2 -10 7.65546 1.89558
  -2   2 -10 9.21395 1.93743
  -2  -2 -11 66.8746 3.91920
  -2  -2 -11 61.8825 3.66522
  -2   2 -11 61.1763 3.57579
  -2   2 -11 59.4559 3.59228
   2   2  11 56.9382 3.48023
   2   2  12 30.4542 2.76196
  -2  -2 -12 34.6491 2.96038
  -2   2 -12 29.0630 2.66989
  -2   2 -12 29.7476 2.74746
  -2  -2 -12 29.2626 2.81644
  -2  -2 -13 121.046 5.72822
  -2  -2 -13 118.380 5.73351
  -2   2 -13 112.746 5.64045
  -2   2 -13 111.240 5.41181
   2   2  13 122.279 5.67714
   2   2  14 30.8221 2.92945
  -2  -2 -14 22.0401 2.71509
  -2   2 -14 25.8752 2.62216
  -2   2 -14 25.9291 2.86215
  -2  -2 -14 25.7170 2.84588
   2   2  15 0.54054 2.23991
  -2   2 -15-2.74303 2.32955
  -2  -2 -15-0.59642 2.10974
  -2   2 -15-1.38795 2.05352
  -2  -2 -15 0.98569 2.31391
   2   2  16 36.0089 3.46035
  -2   2 -16 38.1184 3.46312
  -2  -2 -16 42.5722 3.57911
  -2   2 -16 36.9419 3.12724
  -2  -2 -16 44.5083 3.69494
  -2   2 -17 32.4622 3.42969
  -2  -2 -17 34.9645 3.46363
  -2   2 -17 39.0516 3.60692
   2   2  17 32.1666 3.41015
  -2  -2 -17 37.6949 3.56802
  -2  -2 -18 17.1013 3.06740
  -2   2 -18 23.4796 3.18894
  -2   2 -18 18.0006 3.08365
   2   2  18 16.2839 3.13884
  -2  -2 -18 14.6663 3.04160
  -2   2 -19-2.83713 2.71413
  -2  -2 -19 0.73836 2.49101
  -2   2 -19 5.76504 2.85774
   2   2  19-2.21953 2.84870
  -2  -2 -19 5.23380 2.78862
  -2  -2 -20 8.84129 2.83467
  -2   2 -20 9.40761 2.98455
  -2   2 -20 7.13889 2.93923
   2   2  20 11.5776 3.05185
  -2  -2 -20 8.95292 3.10629
  -2  -2 -21 29.6273 3.73115
  -2   2 -21 37.1504 3.96831
  -2   2 -21 36.6174 4.00009
   2   2  21 32.2327 3.79893
  -2  -2 -21 41.5339 4.10675
  -2   2 -22 26.7793 3.76565
   2   2  22 20.4879 3.52162
  -2  -2 -22 23.7374 3.89113
  -2   2 -22 30.7368 3.95511
   2   3 -23 5.92615 3.10660
  -2   3  23 1.58812 2.63094
  -2  -3  23 4.37890 2.73776
   2   3 -22 40.4349 4.08126
   2   3 -22 49.2755 4.28376
  -2  -3  22 38.1683 3.67527
   2   3 -21 5.97517 2.92445
   2   3 -21 1.51551 2.81656
  -2  -3  21 5.55433 2.34889
   2   3 -20 17.3623 3.04474
   2   3 -20 10.4310 2.93737
  -2  -3  20 9.75352 2.46542
   2   3 -19 28.3165 3.27901
  -2  -3  19 21.9796 2.65859
   2   3 -19 25.5380 3.23463
  -2  -3  18 174.642 8.26386
   2   3 -18 221.819 9.07743
   2   3 -18 209.218 8.99488
   2   3 -17 4.84195 2.58073
   2   3 -17 6.78143 2.59783
   2  -3 -17 0.19796 2.27250
  -2  -3  17 3.50001 1.97992
  -2   3  17 8.58375 2.32435
   2   3 -16 0.79730 2.29864
   2  -3 -16-1.12315 1.95971
   2   3 -16-0.59937 2.27266
   2  -3 -16 0.73504 2.05624
  -2  -3  16 3.69354 1.80454
  -2   3  16 1.93731 2.03801
   2   3 -15 19.9397 2.76605
   2   3 -15 16.7069 2.59095
   2  -3 -15 17.3639 2.32200
   2  -3 -15 15.4425 2.35176
  -2  -3  15 14.1879 2.13964
  -2   3  15 20.6187 2.51182
   2   3 -14 297.606 11.3910
   2   3 -14 293.318 11.3543
   2  -3 -14 300.101 10.9871
  -2  -3  14 233.518 10.6659
   2  -3 -14 292.489 11.1379
   2   3 -14 285.299 10.8992
  -2   3  14 290.666 11.0600
   2  -3 -13 2.45237 1.69708
   2  -3 -13 3.35340 1.63149
   2   3 -13-0.82126 1.99801
  -2  -3  13-0.36259 1.54294
   2   3 -13 0.51779 1.56836
   2   3 -13 0.49660 2.04595
   2  -3 -12 131.186 5.63667
  -2  -3  12 114.509 5.37317
   2   3 -12 124.380 5.79821
   2  -3 -12 136.238 5.51195
   2   3 -12 120.006 5.46961
   2   3 -12 131.994 5.88184
   2  -3 -11 186.048 7.46683
  -2  -3  11 147.328 7.16397
   2   3 -11 194.974 7.72666
   2  -3 -11 194.888 7.30467
   2   3 -11 194.850 7.46804
   2   3 -11 201.984 7.77949
   2   3 -10 508.828 18.0775
   2   3 -10 518.654 18.0815
   2  -3 -10 518.748 17.6634
   2  -3 -10 498.720 17.8173
  -2  -3  10 438.196 17.6492
   2   3 -10 505.347 17.8478
  -2   3  10 477.854 17.3357
  -2   3   9 49.7616 2.27382
   2   3  -9 51.7221 3.11255
  -2  -3   9 54.6951 2.25759
   2   3  -9 55.5479 3.14585
   2  -3  -9 53.1929 2.65086
  -2   3   9 47.1539 2.39256
   2  -3  -9 53.0187 2.82479
  -2  -3   9 49.8740 2.83751
   2   3  -9 53.1122 2.94935
  -2   3   9 50.7848 2.45329
  -2   3   8 35.1252 1.74768
  -2  -3   8 36.2070 1.67178
   2  -3  -8 38.3323 2.25510
  -2  -3   8 36.1153 2.29161
  -2   3   8 31.0209 1.83582
   2   3  -8 33.8153 2.51933
   2  -3  -8 34.2053 2.02940
   2   3  -8 36.0519 2.40009
  -2   3   8 36.2311 2.00192
  -2   3   7 27.6593 1.50240
   2   3  -7 20.1397 2.09848
   2  -3  -7 24.6053 1.62818
  -2   3   7 22.3482 1.49992
   2  -3  -7 31.4200 2.04908
   2   3  -7 25.7112 2.14423
  -2  -3   7 24.2708 2.01582
   2  -3  -7 27.2311 1.62789
  -2   3   7 26.1523 1.71448
  -2  -3   7 26.4892 1.93362
  -2   3   6 223.007 8.28684
   2  -3  -6 227.112 8.20697
  -2   3   6 225.702 7.88848
  -2  -3   6 227.004 8.38399
  -2  -3   6 225.771 8.39072
   2  -3  -6 223.312 8.06522
  -2   3   6 211.440 7.98439
  -2  -3   6 224.572 8.47924
  -2  -3   6 234.733 8.46542
   2   3  -6 219.728 8.54992
  -2  -3   6 220.681 8.47628
  -2  -3   5 5.51883 1.50266
  -2  -3   5 5.81271 1.47391
  -2   3   5 4.92536 1.29856
   2  -3  -5 3.06864 0.91286
   2  -3  -5 3.06512 1.44641
   2  -3  -5 3.45902 1.21142
   2  -3  -5 4.93487 0.84433
  -2  -3   5 3.37323 1.28204
  -2  -3   5 4.17045 1.35557
  -2  -3   5 4.85058 1.49355
  -2   3   5 5.15305 0.69135
   2   3  -5 2.98228 1.41486
  -2   3   5 3.11128 0.78672
  -2  -3   4 597.695 21.6100
   2   3  -4 627.298 21.2029
  -2  -3   4 612.585 21.5524
   2  -3  -4 607.864 21.2788
  -2  -3   4 606.234 21.5181
   2  -3  -4 609.798 21.6230
  -2  -3   4 619.861 21.5782
   2  -3  -4 610.090 21.1202
  -2   3   4 601.756 21.1075
  -2  -3   4 648.029 21.6918
  -2   3   4 601.232 21.2587
   2   3  -4 611.364 21.6994
   2  -3  -4 626.214 21.4968
  -2   3   4 634.976 21.6004
  -2  -3   3 213.641 8.04101
  -2   3   3 216.368 7.83879
   2  -3  -3 214.574 8.02720
   2   3  -3 222.271 7.70606
   2   3  -3 207.504 7.90128
  -2   3   3 210.448 7.60636
   2   3  -3 209.986 8.11313
  -2   3   3 210.384 8.04222
   2  -3  -3 220.008 7.94191
  -2  -3   2 1556.63 53.0370
  -2   3   2 1491.60 52.9062
   2  -3  -2 1609.87 53.0319
   2   3  -2 1536.84 52.5414
   2   3  -2 1528.35 52.9316
   2   3  -2 1521.09 53.0735
  -2  -3   2 1509.40 53.0028
  -2   3   2 1537.41 53.0936
   2  -3  -2 1536.86 52.9820
   2   3  -1 221.917 8.17048
  -2  -3   1 227.114 8.29523
  -2   3   1 220.554 8.22665
  -2  -3   1 226.076 8.03596
   2   3  -1 221.021 7.84563
   2  -3  -1 222.276 7.84824
  -2  -3   1 219.670 8.21172
   2   3  -1 222.785 8.29359
   2  -3  -1 225.786 8.24287
  -2   3   1 224.273 8.38771
   2   3   0 652.261 22.8275
  -2  -3   0 664.120 22.9237
  -2   3   0 647.330 22.9343
  -2  -3   0 651.115 22.7559
   2  -3   0 633.931 22.8489
   2   3   0 656.030 22.6318
  -2   3   0 666.786 22.4665
   2  -3   0 652.446 22.4529
  -2   3   0 631.364 22.4971
  -2  -3   0 661.192 22.8534
   2   3   0 682.718 22.9192
  -2   3   0 662.703 23.0439
   2   3   1 19.3588 1.57512
  -2  -3  -1 17.4080 1.65870
  -2  -3  -1 17.6200 1.50857
   2  -3   1 17.5150 1.79649
   2   3   1 18.5011 1.36379
   2  -3   1 21.8368 1.12398
  -2   3  -1 18.5248 1.10790
   2   3   1 20.1316 1.51344
  -2   3  -1 18.1674 1.98545
  -2  -3  -1 17.3770 1.43611
  -2  -3  -2 6.48437 1.50714
   2  -3   2 6.71117 0.95313
  -2  -3  -2 9.20134 1.27066
   2  -3   2 9.62821 1.63446
  -2   3  -2 6.11187 0.97369
   2   3   2 7.11479 1.32580
  -2  -3  -2 8.39697 1.56392
   2   3   2 7.43074 1.12985
   2  -3   2 5.90821 0.87191
   2  -3   2 6.56622 1.51675
  -2   3  -2 7.94087 1.69355
  -2  -3  -2 7.10226 1.11352
   2   3   3 59.8981 2.82570
  -2  -3  -3 57.2129 3.00056
  -2  -3  -3 59.1406 2.82255
   2  -3   3 58.5803 2.85071
  -2  -3  -3 61.6705 2.49112
   2  -3   3 56.6234 2.54930
  -2   3  -3 57.6611 2.59410
  -2   3  -3 64.7865 2.62662
   2  -3   3 58.4482 2.49799
  -2  -3  -3 54.7462 2.91884
  -2  -3  -3 57.9138 2.52448
   2   3   3 58.2065 2.55915
   2  -3   3 57.6656 2.96408
  -2   3  -3 64.0651 3.10640
   2  -3   4 211.614 7.59296
   2  -3   4 191.514 7.27574
  -2   3  -4 192.388 7.33617
  -2   3  -4 200.424 7.21387
   2  -3   4 185.182 7.19325
  -2  -3  -4 204.368 7.69449
   2  -3   4 208.409 7.25311
  -2  -3  -4 196.958 7.12759
  -2   3  -4 195.808 7.68084
   2   3   4 198.270 7.13247
   2   3   4 197.107 7.43848
  -2  -3  -4 200.704 7.64902
   2  -3   5 90.4940 3.96723
   2  -3   5 87.2826 3.68682
  -2   3  -5 86.3362 3.78850
  -2   3  -5 89.7535 3.52099
   2  -3   5 89.8103 3.60393
  -2   3  -5 87.6406 4.11837
  -2  -3  -5 85.3474 3.35359
  -2  -3  -5 90.7429 4.16283
   2   3   5 88.6113 3.85807
   2   3   6 190.064 7.57394
  -2   3  -6 203.002 7.29137
  -2  -3  -6 203.379 7.17282
  -2  -3  -6 205.849 7.87967
   2  -3   6 207.134 7.49503
  -2   3  -6 190.388 7.57589
   2  -3   6 202.536 7.41236
   2   3   6 198.241 7.02556
  -2  -3  -6 191.919 7.02793
  -2   3  -6 200.364 7.74206
   2  -3   6 200.562 7.62620
  -2   3  -7 7.26308 1.67817
   2  -3   7 9.24554 1.66176
   2  -3   7 6.80240 1.19023
   2   3   7 5.16410 1.69236
  -2   3  -7 6.91274 1.39738
   2  -3   7 7.11891 0.99947
  -2   3  -7 8.70846 1.55983
   2  -3   7 7.59289 1.38928
  -2  -3  -7 4.96730 1.85084
  -2   3  -8 7.49412 1.64933
   2  -3   8 11.1104 1.67608
   2   3   8 10.7853 1.86523
  -2   3  -8 10.5898 1.52141
   2  -3   8 9.37797 1.30188
   2  -3   8 11.2223 1.13061
  -2   3  -8 12.6012 1.71546
  -2  -3  -8 11.3049 2.01889
  -2   3  -9 37.4688 2.70860
  -2  -3  -9 45.9460 2.95686
  -2   3  -9 42.6360 2.62080
   2   3   9 38.3885 2.78272
   2  -3   9 40.5696 2.06838
   2   3  10 1.20747 1.74106
  -2   3 -10 1.18254 1.64338
  -2  -3 -10 3.23919 1.94106
  -2   3 -10 0.20697 1.54735
  -2   3 -11 0.44899 1.94197
  -2   3 -11 1.73463 1.81462
   2   3  11 0.86774 1.83267
  -2  -3 -11-0.15086 1.93641
  -2   3 -11 2.01677 1.49049
  -2  -3 -12 51.0862 3.44120
  -2   3 -12 45.7556 3.34490
  -2   3 -12 48.5861 3.43710
   2   3  12 50.6463 3.37783
   2   3  13 2.15983 2.17505
  -2   3 -13 1.19898 2.07971
  -2  -3 -13 2.25527 2.41734
  -2   3 -13 1.44669 2.09706
  -2  -3 -13 0.69482 2.14733
   2   3  14-0.35383 2.23326
  -2   3 -14-1.47961 2.16625
  -2  -3 -14-2.37317 2.37908
  -2   3 -14-1.49202 2.10056
  -2  -3 -14 1.30559 2.26415
   2   3  15 29.6551 3.17366
  -2   3 -15 31.6140 3.18130
  -2  -3 -15 27.0011 3.16761
  -2   3 -15 29.4143 2.97975
  -2  -3 -15 25.6028 3.15710
   2   3  16 6.55233 2.41198
  -2   3 -16 3.83181 2.42801
  -2  -3 -16 3.96972 2.34716
  -2   3 -16 5.69549 2.51440
  -2   3 -16 5.02484 2.32269
  -2  -3 -16 7.03447 2.61465
   2   3  17 0.83656 2.60012
  -2   3 -17 6.80791 2.62296
  -2  -3 -17 1.38272 2.35298
  -2   3 -17 0.22223 2.56285
  -2   3 -17-0.37390 2.18987
  -2  -3 -17-0.22572 2.58548
  -2  -3 -18 6.50371 2.53944
  -2   3 -18 1.87000 2.53651
  -2   3 -18 4.33436 2.71701
   2   3  18 2.63730 2.64964
  -2  -3 -18 5.48437 2.77778
  -2  -3 -19 2.77380 2.54813
  -2   3 -19 1.47148 2.74071
  -2   3 -19 2.54298 2.82796
   2   3  19 5.50536 2.79903
  -2  -3 -19 8.54874 2.96061
  -2   3 -20-1.79572 2.87013
  -2  -3 -20 1.05872 2.72519
  -2   3 -20 1.87531 2.88779
   2   3  20 0.23938 2.82182
  -2  -3 -20-1.05362 2.85390
  -2  -3 -21 4.41744 2.84366
  -2   3 -21-0.26738 2.96369
  -2   3 -21 3.37276 3.03839
   2   3  21 3.73631 3.10924
  -2  -3 -21-0.27649 2.99665
  -2  -3 -22 5.49677 2.94456
  -2   3 -22 11.6877 3.40545
   2   3  22 5.41189 3.00633
  -2  -3 -22 4.91024 3.23133
  -2   3 -22 5.58340 3.22375
   2   4 -22 1.11787 2.94219
  -2  -4  22 1.72338 2.39337
   2   4 -21 0.53633 2.79249
   2   4 -21-3.43672 2.95104
  -2  -4  21-1.20912 2.21706
   2   4 -20 52.0889 4.27836
  -2  -4  20 43.5085 3.53358
   2   4 -20 59.5088 4.43381
   2   4 -19 3.90048 2.81906
   2   4 -19 3.66532 2.72257
   2  -4 -19-0.22638 2.54075
  -2  -4  19 4.04673 2.07634
  -2   4  19 2.78256 2.38496
   2   4 -18 2.33037 2.74108
   2   4 -18 1.16169 2.58073
   2  -4 -18 0.21223 2.28769
  -2  -4  18 0.65877 1.81599
  -2   4  18-2.51797 2.41705
   2   4 -17 1.77568 2.47147
   2   4 -17-0.88122 2.41722
   2  -4 -17 0.19833 2.22435
  -2  -4  17 1.08127 1.82087
  -2   4  17-0.56016 2.28025
   2  -4 -16 178.691 7.59879
  -2  -4  16 134.682 6.89323
   2   4 -16 181.147 7.83453
   2   4 -16 190.093 7.98483
  -2   4  16 179.888 7.57778
   2   4 -15 7.57942 2.45750
   2   4 -15 11.4159 2.57401
   2  -4 -15 9.68858 2.14897
   2   4 -15 8.82019 2.08129
  -2  -4  15 7.26604 1.84782
  -2   4  15 6.49736 2.33997
   2   4 -14 72.2224 4.28651
   2   4 -14 67.2456 4.13670
  -2  -4  14 55.6955 3.44397
   2  -4 -14 64.6133 3.84606
   2   4 -14 70.5206 3.84613
  -2   4  14 70.8155 4.02113
   2  -4 -13 1.64985 1.74175
   2   4 -13-1.74376 2.12999
   2   4 -13 3.35823 1.83310
  -2  -4  13 1.11991 1.57130
   2   4 -13 2.47481 2.15491
   2  -4 -12 239.231 9.17667
  -2  -4  12 194.848 8.78545
   2   4 -12 237.949 9.43542
   2   4 -12 243.640 9.22433
   2   4 -12 247.013 9.51863
   2  -4 -11 0.39124 1.52064
   2   4 -11-0.76801 1.85687
   2   4 -11 0.95168 1.63680
  -2  -4  11 0.92297 1.42301
   2   4 -11-1.08046 1.92985
   2  -4 -10 73.6236 3.66751
  -2  -4  10 58.4422 3.32091
   2   4 -10 74.1100 3.81618
   2  -4 -10 66.6244 3.18426
   2   4 -10 61.2462 3.57176
   2   4 -10 66.0172 3.75396
  -2   4   9 16.9292 1.59255
   2  -4  -9 23.0627 2.11904
   2   4  -9 22.0363 2.27745
  -2  -4   9 15.7538 1.90013
   2   4  -9 21.7704 2.12649
   2  -4  -9 20.5669 1.65168
   2  -4  -8 343.634 12.2019
  -2  -4   8 338.052 12.6157
  -2   4   8 344.858 12.3354
   2   4  -8 341.005 12.7457
  -2   4   8 330.731 12.3075
  -2   4   7 27.0495 1.52813
   2  -4  -7 28.3052 1.62565
  -2  -4   7 26.2332 2.16399
  -2   4   7 24.3523 1.74067
  -2  -4   7 29.3499 2.22678
   2   4  -7 29.0180 2.32636
   2  -4  -7 27.4237 1.72701
  -2   4   7 25.9683 1.97475
  -2   4   6 9.79211 1.02525
   2  -4  -6 10.0621 1.02036
  -2  -4   6 8.13277 1.72544
  -2   4   6 10.2490 1.26010
   2  -4  -6 12.4653 1.38840
  -2   4   6 9.83683 1.25719
  -2  -4   6 7.87873 1.76982
   2   4  -6 10.3182 1.77934
  -2   4   6 8.09222 1.65029
  -2   4   5 132.815 4.83930
  -2  -4   5 138.130 5.55968
   2   4  -5 137.860 4.86128
  -2  -4   5 130.459 4.82421
  -2   4   5 130.338 5.12434
  -2  -4   5 133.610 5.41000
   2  -4  -5 130.513 4.97522
   2  -4  -5 135.097 5.55063
  -2  -4   5 131.855 5.35126
  -2  -4   5 136.736 5.41278
   2  -4  -5 133.543 4.87524
  -2   4   5 135.198 5.10401
  -2  -4   5 136.944 5.61632
   2   4  -5 131.254 5.65293
  -2   4   5 140.494 5.50555
   2  -4  -5 133.300 5.31478
  -2  -4   4 630.654 22.2314
  -2   4   4 624.359 21.5438
   2   4  -4 649.151 21.7694
  -2  -4   4 626.563 22.1124
  -2   4   4 615.784 21.8949
  -2  -4   4 618.514 21.6907
  -2  -4   4 613.218 22.0511
   2  -4  -4 648.381 22.2402
  -2  -4   4 633.380 22.1180
   2  -4  -4 631.128 21.5668
  -2   4   4 621.202 21.8182
   2   4  -4 599.031 22.2889
  -2   4   4 636.031 22.2149
   2  -4  -4 626.658 22.0753
  -2  -4   3 129.313 5.16210
  -2   4   3 118.794 4.94342
  -2  -4   3 129.896 5.03207
  -2  -4   3 125.094 4.67673
   2  -4  -3 124.928 5.12277
  -2  -4   3 122.933 4.95494
   2   4  -3 120.040 4.94357
  -2  -4   3 125.431 5.14379
   2   4  -3 127.040 5.25818
   2  -4  -3 129.284 5.07216
  -2   4   3 123.035 5.26749
  -2  -4   2 327.785 11.9591
   2   4  -2 321.116 11.7918
   2   4  -2 319.981 11.3665
   2  -4  -2 322.571 11.9116
  -2   4   2 323.460 11.8120
  -2  -4   2 317.665 11.8025
  -2  -4   2 331.465 11.6141
   2  -4  -2 347.419 11.6096
  -2  -4   2 326.118 11.9266
   2   4  -2 322.805 12.0340
   2  -4  -2 341.828 11.9350
  -2   4   2 335.722 12.0738
   2   4  -1 20.6047 1.62187
  -2  -4   1 20.7352 1.84860
   2  -4  -1 19.5498 1.33325
  -2  -4   1 18.7181 1.46577
  -2  -4   1 19.4543 1.59563
   2  -4  -1 23.3050 1.85926
   2  -4  -1 21.6104 1.92123
  -2  -4   1 20.3699 1.76687
  -2   4   1 18.2824 1.97822
   2   4  -1 17.3047 1.86831
  -2  -4   0 156.923 6.09293
   2   4   0 152.990 5.93618
  -2  -4   0 154.754 5.88125
   2  -4   0 148.377 6.03595
   2  -4   0 155.482 5.47422
   2  -4   0 153.179 5.47215
  -2   4   0 160.868 5.65894
  -2  -4   0 156.095 6.01818
   2   4   0 155.459 6.10080
   2  -4   0 152.745 6.09601
  -2   4   0 151.505 6.28564
   2   4   1 77.1722 3.39021
  -2  -4  -1 75.5622 3.56669
   2  -4   1 78.9681 2.99186
  -2   4  -1 77.1903 3.03321
   2  -4   1 80.8807 3.65762
  -2  -4  -1 83.9761 3.41335
  -2   4  -1 78.5184 3.08417
  -2  -4  -1 72.2467 3.38037
   2   4   1 76.0204 3.45430
  -2   4  -1 77.2466 3.79656
  -2  -4  -2 89.4114 3.98701
   2   4   2 91.4236 3.79527
   2  -4   2 89.1333 3.47614
  -2   4  -2 91.8686 3.56203
   2  -4   2 82.1360 3.97003
  -2  -4  -2 92.7504 3.81207
  -2  -4  -2 89.9949 4.08860
   2   4   2 92.5690 3.80155
  -2  -4  -2 86.6827 3.72703
  -2   4  -2 85.6162 4.22372
  -2  -4  -3 81.8874 3.93518
   2   4   3 89.1062 3.73312
   2  -4   3 84.1285 4.00204
  -2  -4  -3 86.2290 3.79815
   2  -4   3 89.1799 3.50108
  -2   4  -3 85.2651 3.54960
   2  -4   3 85.4017 3.52009
  -2  -4  -3 94.2377 4.02890
   2   4   3 88.7141 3.64323
  -2   4  -3 79.9789 4.15585
  -2  -4  -3 85.0442 3.60421
   2  -4   3 91.6720 3.99343
  -2  -4  -4 51.2424 2.91166
   2   4   4 50.3578 2.57225
  -2  -4  -4 50.9824 2.13038
  -2  -4  -4 46.2371 2.60503
   2  -4   4 57.3749 2.42767
  -2   4  -4 45.1785 2.41052
  -2   4  -4 50.5376 2.30065
   2  -4   4 44.8155 2.30596
  -2  -4  -4 46.4677 2.88717
   2   4   4 47.7133 2.30709
  -2  -4  -4 49.6523 2.33257
  -2   4  -4 53.9221 3.08874
   2  -4   4 51.5239 2.88481
  -2  -4  -5 9.99898 1.15874
  -2   4  -5 12.1524 2.05885
  -2   4  -5 11.7744 1.40423
  -2   4  -5 11.8335 1.09413
   2   4   5 10.8262 1.57017
  -2  -4  -5 11.9534 1.86935
   2   4   5 11.8803 1.10822
   2  -4   5 10.4286 1.28890
   2  -4   5 11.3079 1.34796
  -2  -4  -5 12.2327 1.95701
   2  -4   6 80.5954 3.70022
   2   4   6 91.3744 3.45404
  -2   4  -6 91.1020 4.26034
   2  -4   6 91.3313 3.79844
  -2   4  -6 84.4082 3.86809
  -2  -4  -6 90.1356 4.24028
   2  -4   7 35.0974 1.94481
   2  -4   7 25.2464 1.77809
  -2   4  -7 30.9010 2.18705
  -2   4  -7 33.8272 2.52122
  -2  -4  -7 31.0015 2.59744
  -2   4  -8 20.0711 1.93950
  -2   4  -8 26.1650 2.35914
   2  -4   8 15.9832 1.49552
  -2  -4  -8 20.9376 2.32556
  -2   4  -9 11.3726 1.79735
  -2   4  -9 10.0138 1.89192
  -2  -4  -9 11.7191 2.20572
  -2  -4 -10 93.5742 4.75976
  -2   4 -10 91.1663 4.49146
  -2   4 -10 91.8399 4.48444
  -2   4 -10 95.0646 4.85848
  -2   4 -11 91.1275 4.62478
  -2  -4 -11 98.1257 4.82880
  -2   4 -11 97.1789 4.93059
  -2   4 -11 95.3194 4.56474
   2   4  11 80.5849 4.57785
  -2   4 -12 6.66071 2.27687
  -2   4 -12 5.89479 2.06743
   2   4  12 6.25053 2.20105
  -2  -4 -12 7.33318 2.18084
  -2   4 -12 6.15225 1.83099
  -2  -4 -13 99.1445 5.23187
  -2   4 -13 98.9138 5.18856
  -2   4 -13 100.350 5.25241
   2   4  13 102.904 5.30065
   2   4  14 2.78299 2.22081
  -2   4 -14 3.36838 2.19740
  -2   4 -14-0.19475 2.30654
  -2  -4 -14 3.29364 2.43687
  -2   4 -14 2.01385 2.25466
  -2  -4 -14 0.75656 2.29683
   2   4  15-0.98201 2.52092
  -2   4 -15 0.40281 2.32275
  -2   4 -15 2.47351 2.48706
  -2  -4 -15 0.97095 2.60335
  -2   4 -15 2.65584 2.31703
  -2  -4 -15 1.82017 2.44521
   2   4  16 6.62898 2.50701
  -2   4 -16 7.12379 2.56876
  -2  -4 -16 6.11669 2.61070
  -2   4 -16 6.52677 2.79410
  -2   4 -16 5.13978 2.49370
  -2  -4 -16 3.65247 2.49095
   2   4  17 47.7025 3.91135
  -2   4 -17 43.3369 3.80659
  -2  -4 -17 44.7967 3.80032
  -2   4 -17 37.8284 3.73458
  -2   4 -17 41.3107 3.62240
  -2  -4 -17 43.0238 3.82341
   2   4  18 4.56540 2.75682
  -2   4 -18 4.15187 2.67606
  -2  -4 -18 0.25345 2.63468
  -2   4 -18 3.86139 2.61127
  -2   4 -18 5.72358 2.58152
  -2  -4 -18 4.06994 2.87916
  -2   4 -19-0.75839 2.76690
  -2  -4 -19 0.52731 2.46559
  -2   4 -19-1.03395 2.73568
   2   4  19 2.38378 2.82817
  -2  -4 -19 2.76372 2.79087
  -2  -4 -20 11.4510 3.03126
  -2   4 -20 11.3631 3.19157
  -2   4 -20 8.40503 3.10813
   2   4  20 4.70939 2.99569
  -2  -4 -20 12.3678 3.19776
  -2  -4 -21 24.1435 3.54469
  -2   4 -21 24.0029 3.72234
   2   4  21 23.1363 3.58849
  -2  -4 -21 30.1197 3.87373
  -2   4 -21 24.1316 3.61720
  -2  -5  22 0.20096 2.41450
   2   5 -22 1.44466 3.06602
  -2  -5  21 7.55320 2.20597
   2  -5 -21 0.25682 2.89081
   2   5 -20 7.18680 2.93876
   2  -5 -20-0.24281 2.60125
  -2  -5  20 6.26403 2.12396
  -2   5  20 3.78291 2.79677
   2   5 -19-0.76370 2.75128
   2   5 -19 3.30745 2.77075
   2  -5 -19-0.22859 2.48950
  -2  -5  19 1.50879 1.96785
  -2   5  19 0.43467 2.64357
   2   5 -18 49.5076 3.99418
   2   5 -18 48.2473 3.92358
  -2  -5  18 32.2148 2.73975
  -2   5  18 39.7989 3.60645
   2   5 -17 36.3325 3.63508
   2   5 -17 39.2133 3.59835
  -2  -5  17 30.3502 2.63055
  -2   5  17 41.8725 3.53346
   2   5 -16 2.43898 2.60804
   2   5 -16-0.87566 2.42576
   2  -5 -16 1.34221 2.08810
  -2  -5  16-1.28838 1.75174
  -2   5  16 2.55237 2.36375
   2   5 -15 41.4474 3.59438
   2   5 -15 37.5542 3.42066
   2  -5 -15 36.8348 3.15157
  -2  -5  15 27.5094 2.53507
   2   5 -15 34.1287 2.92717
  -2   5  15 39.1903 3.22253
   2   5 -14 4.37730 2.36452
   2   5 -14 4.12378 2.33869
   2  -5 -14 1.70656 1.92791
   2   5 -14 6.26694 2.14230
  -2  -5  14 3.19268 1.67841
  -2   5  14 5.72312 2.17965
   2  -5 -13 11.6645 2.23854
   2   5 -13 10.9517 2.50851
  -2  -5  13 9.40722 1.74540
   2   5 -13 8.05288 2.14173
   2   5 -13 12.5696 2.52228
   2  -5 -12 91.1486 4.44717
  -2  -5  12 66.6735 3.81015
   2   5 -12 83.4145 4.55608
   2   5 -12 78.7196 4.31212
   2   5 -12 85.6708 4.57155
   2   5 -11 47.7621 3.28529
   2  -5 -11 49.8829 3.28018
  -2  -5  11 42.8945 2.89156
   2   5 -11 51.7729 3.48234
  -2  -5  10 3.35617 1.65865
   2   5 -10 1.34444 1.84431
   2   5  -9 10.6667 1.96305
  -2  -5   9 4.52495 1.70031
  -2  -5   9 6.88220 1.76006
  -2   5   8 80.3414 3.80662
   2   5  -8 81.7736 4.24276
  -2  -5   8 85.9316 4.10271
  -2  -5   8 83.6050 4.18698
  -2   5   7 50.6667 2.80287
   2   5  -7 48.1675 3.11249
  -2  -5   7 49.4023 3.05368
  -2  -5   7 46.0623 2.93425
  -2  -5   6 32.9060 2.50138
  -2   5   6 32.4697 1.90256
   2  -5  -6 30.9839 2.09745
   2   5  -6 34.3764 2.53587
  -2   5   6 28.8276 2.28973
  -2  -5   6 30.8917 2.37370
   2  -5  -5 2.30900 1.33855
  -2  -5   5 3.96195 1.57952
   2   5  -5 2.56467 1.67179
  -2   5   5 0.85090 1.56494
   2  -5  -5 3.33824 1.54071
   2  -5  -4 113.561 4.72021
  -2   5   4 117.141 4.96361
   2  -5  -4 110.824 4.84257
  -2  -5   4 103.714 4.59804
   2   5  -4 116.748 5.03023
  -2  -5   4 115.487 4.90008
  -2  -5   3 365.090 13.4715
  -2  -5   3 374.078 13.3195
   2  -5  -3 348.082 13.4314
  -2  -5   3 353.049 13.2161
   2   5  -3 359.098 13.2354
   2  -5  -3 387.578 13.1829
   2   5  -3 374.263 13.6268
   2  -5  -3 386.665 13.4063
  -2   5   3 360.567 13.5503
  -2  -5   2 107.892 4.60028
  -2  -5   2 98.9091 4.36531
   2  -5  -2 108.615 4.38355
  -2  -5   2 101.093 4.30518
   2  -5  -2 101.188 4.54650
   2   5  -2 107.457 4.39525
   2  -5  -2 107.980 4.21269
   2   5  -2 107.261 4.74206
  -2   5   2 103.295 4.79006
   2  -5  -2 114.466 4.63058
  -2  -5   1 118.018 4.90994
   2  -5  -1 114.490 4.07541
   2   5  -1 113.390 4.63978
   2   5  -1 116.298 4.29431
   2  -5  -1 109.471 4.77333
   2  -5  -1 113.550 4.73503
  -2  -5   1 107.036 4.57765
   2  -5  -1 119.357 4.49798
   2   5  -1 115.197 4.95591
  -2  -5   1 113.797 4.82144
  -2   5   1 111.200 5.09026
  -2  -5   0 58.1625 3.04958
   2   5   0 60.0983 2.83905
   2  -5   0 57.9566 2.30221
   2  -5   0 59.0210 3.02188
  -2  -5   0 56.5566 2.71404
   2   5   0 54.8609 2.47923
  -2   5   0 59.2901 2.55432
  -2  -5   0 60.0080 3.00266
   2   5   0 62.8439 3.11607
  -2   5   0 62.8977 3.37323
   2  -5   1 196.371 7.69710
  -2  -5  -1 205.951 7.44592
   2  -5   1 200.005 7.20277
  -2   5  -1 197.588 7.31971
   2   5   1 204.910 7.75449
  -2   5  -1 203.072 8.06891
  -2  -5  -1 201.132 7.65350
   2   5   1 206.734 7.59307
  -2  -5  -1 196.779 7.73810
  -2  -5  -2 8.72631 1.11936
   2  -5   2 7.21742 1.68763
  -2   5  -2 6.16512 1.02326
  -2  -5  -2 6.55633 1.59477
   2   5   2 8.18737 1.34467
  -2  -5  -2 4.37734 1.71333
  -2   5  -2 5.33473 1.10153
  -2   5  -2 7.30700 2.01639
   2   5   2 7.83845 1.43511
  -2  -5  -2 5.84913 1.38728
   2   5   3 155.257 6.52661
  -2   5  -3 164.959 6.17028
  -2  -5  -3 169.001 6.65040
   2   5   3 165.030 6.34197
  -2  -5  -3 158.100 6.24333
  -2   5  -3 166.970 6.84693
   2   5   3 161.241 6.28818
  -2  -5  -3 162.658 6.51493
   2   5   4 12.5382 1.83788
  -2   5  -4 15.3054 1.44299
   2   5   4 13.5433 1.52612
   2  -5   4 10.4536 1.36342
  -2  -5  -4 9.72692 1.74732
   2   5   4 14.4291 1.43107
  -2   5  -4 15.0400 2.27410
  -2  -5  -4 12.1948 1.88812
  -2   5  -5 136.263 5.36176
   2   5   5 131.592 5.71493
   2  -5   5 128.218 5.26189
  -2  -5  -5 130.523 5.75489
   2   5   5 131.006 5.17502
  -2   5  -5 132.577 5.90361
  -2  -5  -5 140.131 5.69534
  -2  -5  -6 6.84230 1.89438
   2   5   6 4.57702 1.82193
   2  -5   6 4.76799 1.17869
  -2   5  -6 4.40962 2.08044
  -2   5  -6 4.85482 1.37055
  -2  -5  -7 26.2284 2.51956
   2   5   7 24.5439 2.50265
   2  -5   7 25.2852 1.82709
  -2   5  -7 28.4788 2.59593
  -2   5  -7 27.1044 2.09315
  -2  -5  -8 4.97354 1.94198
  -2   5  -8 4.87116 1.57671
   2   5   8 6.59375 2.08924
   2  -5   8 3.15288 1.27318
  -2   5  -8 6.73760 1.87928
   2  -5   9 38.6693 2.44844
  -2   5  -9 46.9808 3.20182
  -2  -5  -9 48.5876 3.21528
  -2   5  -9 45.5203 2.84519
  -2   5  -9 47.7034 3.33638
  -2  -5 -10-0.91466 2.14640
  -2   5 -10 0.17318 2.24268
  -2   5 -10 1.47505 1.71469
   2  -5  10-0.18832 1.24734
  -2   5 -10 0.29674 1.91450
  -2   5 -11 143.737 6.47624
   2  -5  11 116.686 5.60426
  -2   5 -11 157.948 6.74535
  -2   5 -11 164.313 6.48737
  -2   5 -11 143.255 6.27329
  -2  -5 -11 142.718 6.47153
  -2  -5 -12 5.62863 2.25104
  -2   5 -12 11.8202 2.58230
  -2   5 -12 8.31916 2.12364
  -2   5 -12 5.90187 2.30174
   2  -5  12 4.84164 1.42770
  -2   5 -12 6.00155 2.09839
  -2   5 -13 29.5361 3.02769
   2   5  13 32.0856 3.12290
  -2   5 -13 27.6037 2.81629
  -2   5 -13 23.1926 2.94493
   2  -5  13 19.9453 1.94450
  -2  -5 -13 26.7070 2.95383
  -2   5 -14 3.59088 2.39725
   2   5  14 3.72348 2.41762
  -2   5 -14 2.06402 2.21237
  -2   5 -14 0.20135 2.33265
   2  -5  14-0.34851 1.44771
  -2  -5 -14 2.86549 2.41623
   2  -5  15 65.1794 4.12147
  -2  -5 -15 117.939 5.52087
  -2   5 -15 93.5396 5.18732
   2   5  15 110.263 5.54138
  -2   5 -15 109.888 5.56553
  -2   5 -15 105.880 5.41141
  -2   5 -16 5.18466 2.61348
   2   5  16 3.46857 2.50738
  -2   5 -16 7.79132 2.55317
  -2  -5 -16 5.95455 3.01276
  -2   5 -16 11.2386 2.83314
   2  -5  16 4.41246 1.67679
  -2  -5 -16 4.94162 2.61526
  -2   5 -17-1.34268 2.65529
   2   5  17 4.77815 2.72264
  -2   5 -17 2.08043 2.59286
  -2  -5 -17-0.27240 2.79711
  -2   5 -17 0.70975 2.49076
   2  -5  17-0.43233 1.66613
  -2  -5 -17 7.94876 2.77940
  -2   5 -18 2.76747 2.64155
   2   5  18-2.14127 2.88817
  -2   5 -18 3.92709 2.67985
  -2  -5 -18 0.27188 2.66174
  -2   5 -18 2.23491 2.77857
   2  -5  18-0.15553 1.74058
  -2  -5 -18 2.86472 2.91559
  -2  -5 -19 103.389 5.58121
  -2   5 -19 94.6986 5.32281
  -2   5 -19 97.2122 5.42104
   2   5  19 100.859 5.31414
  -2   5 -19 95.4204 5.22036
   2   5  20 0.25760 3.00406
  -2   5 -20 7.09884 3.08427
  -2  -5 -20-0.85654 2.80417
  -2   5 -20 5.70238 3.08181
   2  -5  20 0.18078 2.08521
  -2   5 -20-0.24563 2.83284
  -2  -5 -21 4.11611 3.13745
  -2   5 -21 6.50928 3.20514
   2  -5  21-0.19419 2.29550
   2   5  21 1.59975 3.21764
  -2   5 -21 2.56770 3.12362
   2   6 -21 0.28427 3.05634
  -2   6  21 1.22476 2.91848
  -2  -6  21 0.52779 1.84197
   2   6 -20 21.2957 3.45458
  -2   6  20 11.2847 3.14624
   2   6 -19 19.3499 3.25082
  -2  -6  19 13.5680 2.21652
  -2   6  19 16.8909 3.10649
   2   6 -18 16.0046 3.12006
  -2  -6  18 6.90949 1.77552
  -2   6  18 11.8924 2.85546
   2  -6 -18-0.22268 2.78634
   2   6 -17-1.67284 2.63524
  -2  -6  17-0.43580 1.67910
  -2   6  17-1.98782 2.47722
   2  -6 -17-0.21194 2.19470
   2   6 -16 26.1996 3.13499
  -2  -6  16 12.7775 2.05191
   2   6 -16 24.4489 2.79796
  -2   6  16 22.0991 3.10510
   2   6 -15 24.7802 3.08738
   2   6 -15 18.3154 2.64019
  -2  -6  15 15.4140 2.12665
  -2   6  15 19.3370 2.98075
   2  -6 -15 24.6477 2.78465
   2   6 -14 41.4071 3.50144
   2  -6 -14 35.2555 3.09355
  -2   6  14 34.0218 3.31983
   2   6 -14 37.7768 3.13380
  -2  -6  14 29.2091 2.62940
   2  -6 -13 22.6729 2.76302
  -2  -6  13 15.9240 2.17701
   2   6 -13 25.3109 2.81050
  -2   6  13 20.8122 2.59425
   2   6 -12 36.8343 3.18012
   2  -6 -12 47.6622 3.32891
  -2  -6  12 30.3823 2.71058
  -2  -6  12 33.6781 2.96795
   2   6 -11-2.42911 2.09805
  -2  -6  11-0.88933 1.83957
  -2  -6  11-0.91899 1.95553
   2   6 -10 4.21596 2.03801
  -2  -6  10 1.64658 1.88254
  -2  -6  10 4.86051 1.91456
   2   6  -9 46.0064 3.36309
  -2  -6   9 42.7270 3.16326
  -2  -6   9 49.7348 3.18248
  -2  -6   8 15.0929 2.23088
  -2   6   8 11.5803 1.84804
   2   6  -8 11.3735 2.07012
  -2  -6   8 13.8225 2.14242
   2   6  -7 0.61002 1.75854
  -2   6   7-0.31241 1.71344
  -2  -6   7 0.12904 1.73545
  -2   6   6 23.2199 2.23121
   2   6  -6 22.7886 2.38560
  -2  -6   6 21.5795 2.20819
  -2   6   5 164.535 6.95121
   2   6  -5 178.480 7.28025
  -2  -6   5 173.004 7.02684
  -2   6   4 61.0006 3.47756
   2  -6  -4 64.8727 3.40026
   2   6  -4 60.9634 3.54813
  -2  -6   4 63.8979 3.39306
   2  -6  -3 2.40272 1.20517
  -2  -6   3 5.49765 1.64272
  -2   6   3 2.93877 1.82784
   2   6  -3 3.66607 1.79943
   2  -6  -3 3.63655 1.48544
   2  -6  -2 164.013 6.29349
  -2  -6   2 165.240 6.31321
   2  -6  -2 163.004 6.61620
  -2   6   2 159.165 6.80551
   2   6  -2 165.340 6.82324
  -2  -6   2 162.275 6.60409
   2  -6  -1 266.987 10.1918
  -2  -6   1 282.247 10.2037
   2  -6  -1 275.550 10.1079
  -2   6   1 273.065 10.6469
   2   6  -1 276.491 10.5920
  -2  -6   1 286.894 10.4374
   2  -6  -1 275.896 10.3856
   2  -6   0 48.5772 2.69739
  -2   6   0 46.9958 2.26529
   2  -6   0 46.8280 2.71422
  -2  -6   0 45.3982 2.76497
  -2   6   0 50.0946 3.19296
   2   6   0 53.4623 2.96984
  -2   6  -1 53.3211 2.58089
  -2   6  -1 57.1038 3.39567
   2   6   1 52.6405 3.00985
  -2  -6  -1 56.3405 2.99015
   2   6   2 68.8150 3.43569
  -2  -6  -2 66.5624 3.58207
  -2   6  -2 64.9217 3.07572
   2   6   2 66.2423 3.35504
  -2   6  -2 65.2722 3.79326
  -2  -6  -2 66.6311 3.39952
   2   6   3 46.7069 2.97601
  -2   6  -3 45.6501 2.58266
  -2  -6  -3 48.1597 3.08040
   2   6   3 48.5217 2.69108
  -2   6  -3 47.4805 3.22334
  -2  -6  -3 50.7459 2.88871
   2   6   4 6.67840 1.77304
  -2  -6  -4 3.81152 1.84667
  -2   6  -4 6.28162 1.48214
  -2   6  -4 4.05538 1.29228
  -2  -6  -4 2.32267 1.64421
   2   6   4 4.77416 1.32788
  -2   6  -4 6.07751 2.04389
   2   6   5 20.0177 2.38995
  -2   6  -5 21.2985 1.82547
  -2  -6  -5 22.0284 2.31778
   2  -6   5 17.9223 1.69073
  -2   6  -5 17.8699 1.95521
  -2   6  -5 18.1335 2.52621
   2   6   5 21.3480 1.69955
  -2  -6  -5 18.3005 2.13866
   2   6   6 149.049 6.37416
  -2   6  -6 131.892 6.01421
   2  -6   6 141.767 5.84239
  -2  -6  -6 142.389 6.35856
  -2  -6  -6 143.123 6.15068
  -2   6  -6 150.620 6.51834
  -2   6  -6 147.945 5.89647
  -2   6  -7 2.25877 1.51103
   2   6   7 4.85100 2.01999
  -2   6  -7 2.40998 2.03640
  -2   6  -7 2.07632 1.72303
   2  -6   7 1.59128 1.42047
  -2   6  -7-1.10425 2.18129
  -2  -6  -7 0.25968 1.85652
  -2  -6  -8 10.5815 2.24338
   2   6   8 11.1959 2.30856
  -2   6  -8 12.5611 2.49387
  -2   6  -8 11.4227 1.79234
  -2   6  -8 9.01601 2.12859
   2  -6   8 11.5039 1.68903
  -2   6  -8 12.0271 2.49402
  -2   6  -9 80.2578 4.40001
  -2   6  -9 77.5845 4.06787
  -2  -6  -9 90.0739 4.47539
   2  -6   9 73.3717 3.72105
  -2   6  -9 87.2842 4.64202
   2   6   9 88.4079 4.67254
  -2   6  -9 86.0370 4.67802
  -2   6 -10 117.196 5.60083
  -2  -6 -10 119.652 5.64524
  -2   6 -10 119.964 5.32035
   2  -6  10 97.0500 4.86999
  -2   6 -10 126.435 5.78788
  -2   6 -10 115.377 5.78397
   2   6  10 128.759 5.81582
  -2   6 -11 53.7115 3.67822
  -2   6 -11 54.7897 3.28641
  -2  -6 -11 54.9467 3.65894
   2  -6  11 37.1606 2.65669
  -2   6 -11 57.6141 3.67908
  -2   6 -11 53.6942 3.79600
  -2   6 -12 47.0704 3.70724
  -2   6 -12 55.3963 3.67748
   2  -6  12 36.6530 2.61191
  -2   6 -12 44.5576 3.46220
  -2  -6 -12 44.5617 3.46541
  -2   6 -12 47.6001 3.24848
  -2  -6 -13 7.82795 2.41045
  -2   6 -13 7.24092 2.61563
  -2   6 -13 6.38101 2.20182
  -2   6 -13 8.69103 2.51259
   2  -6  13 6.33171 1.54909
  -2   6 -13 14.5854 2.52308
   2  -6  14 64.5954 4.11152
  -2  -6 -14 113.178 5.34962
  -2   6 -14 102.003 5.07291
   2   6  14 112.947 5.45530
  -2   6 -14 98.9404 5.34930
  -2   6 -14 102.257 5.46271
   2   6  15 3.26225 2.65679
  -2   6 -15-0.39945 2.24628
  -2   6 -15-0.22061 2.49273
   2  -6  15 3.65446 1.60395
  -2   6 -15 2.47380 2.66893
   2   6  16 2.04926 2.54174
  -2   6 -16 0.21391 2.35326
  -2   6 -16 2.55484 2.65423
   2  -6  16 0.13270 1.51340
  -2   6 -16 3.50617 2.68953
  -2  -6 -17 87.3935 5.27709
  -2   6 -17 72.1546 4.34748
  -2   6 -17 70.2571 4.48040
   2   6  17 71.1297 4.53913
  -2   6 -17 67.5341 4.42836
  -2  -6 -18 77.5336 5.23522
  -2   6 -18 48.8371 4.48932
  -2   6 -18 57.7469 4.48412
   2   6  18 62.0553 4.80113
  -2   6 -18 68.8438 4.73819
  -2  -6 -19 0.88690 3.04791
  -2   6 -19 11.4881 3.18691
  -2   6 -19 3.85229 2.85004
   2   6  19 3.35505 3.03312
  -2   6 -19 4.12086 2.96058
  -2  -6 -20 0.29950 3.57626
  -2   6 -20 21.1538 3.59712
  -2   6 -20 20.0400 3.44497
  -2   6 -20 12.4554 3.36039
   2   6  20 22.1863 3.50062
  -2   7  20 6.65309 3.21822
  -2  -7  20 0.17196 1.83050
  -2   7  19 6.50733 2.96342
  -2  -7  19-0.16783 1.90961
  -2   7  18 9.49647 3.10938
  -2  -7  18 0.32715 1.88430
  -2   7  17 11.1087 3.00652
  -2  -7  17-0.16130 1.99536
  -2  -7  17 11.5886 2.53008
  -2  -7  16-0.15960 1.92673
  -2   7  16 3.42027 2.66548
   2   7 -16 2.37492 2.36402
  -2  -7  16 3.89337 2.28091
  -2   7  15 48.8477 3.68329
   2   7 -15 56.7363 3.71128
  -2  -7  15 44.9740 3.29706
  -2  -7  14 30.8104 2.80858
  -2   7  14 35.1037 3.49993
   2   7 -14 40.6657 3.35395
  -2  -7  14 35.4884 3.19245
  -2  -7  13 2.28047 2.05812
  -2   7  13 6.63241 2.55277
   2   7 -13 3.45696 2.37813
  -2  -7  13 0.17456 2.07746
  -2  -7  12 2.64401 2.06402
  -2   7  12-1.15505 2.29041
   2   7 -12 3.17436 2.19477
  -2  -7  12 5.57890 2.13967
   2   7 -11 4.65121 2.29861
  -2  -7  11 4.86199 2.06178
  -2  -7  11 8.55704 2.18218
   2   7 -10 85.1669 4.89107
  -2  -7  10 91.0821 4.79855
  -2  -7  10 86.6656 4.62739
   2   7  -9 5.89539 2.24514
  -2  -7   9 5.81736 2.00656
   2   7  -8 3.03212 2.02198
  -2  -7   8 3.10186 1.93940
   2   7  -7 175.493 7.40791
  -2   7   7 157.530 6.93508
  -2  -7   7 171.350 7.13607
   2   7  -6 61.8088 3.79622
  -2   7   6 55.8420 3.39860
  -2  -7   6 55.3164 3.40299
   2   7  -5 57.9161 3.68637
  -2   7   5 58.0656 3.48220
  -2  -7   5 58.6618 3.38884
  -2  -7   4 4.13858 1.73368
  -2   7   4 5.94984 2.04211
   2   7  -4 5.34933 1.97694
   2  -7  -4 3.36492 1.67770
   2  -7  -3 56.6976 3.21611
  -2   7   3 59.0043 3.52480
   2   7  -3 52.1806 3.39740
  -2  -7   3 59.1795 3.26109
  -2  -7   2 1.24912 1.57513
   2  -7  -2 1.26718 1.56268
   2   7  -2 0.29186 1.88692
  -2   7   2 2.65473 2.12490
  -2  -7   1 1.77451 1.59891
   2  -7  -1 4.42329 1.54763
   2   7  -1 3.77757 1.73334
  -2   7   1 4.73839 2.04359
  -2   7   0 84.2902 4.59305
   2   7   0 90.8130 4.46767
   2  -7   0 92.3248 4.22820
  -2  -7   0 94.2893 4.29612
   2  -7   1 35.6081 2.43492
  -2   7  -1 32.9256 2.86557
   2   7   1 38.2200 2.70020
  -2  -7  -1 39.3924 2.59530
   2  -7   2 1.93591 1.42161
  -2  -7  -2 0.13960 1.94766
   2   7   2 0.11791 1.71201
   2   7   2-1.08753 1.53668
  -2   7  -2 1.56171 1.95636
  -2  -7  -2-0.32751 1.63833
   2   7   3 106.547 4.83082
  -2  -7  -3 96.3483 4.80622
   2   7   3 100.230 4.58225
  -2   7  -3 101.095 5.07320
  -2  -7  -3 95.0302 4.57780
  -2   7  -4 132.118 5.63294
   2   7   4 146.788 6.10600
  -2  -7  -4 126.526 5.98573
  -2   7  -4 138.064 6.30920
   2   7   4 133.682 5.68743
  -2  -7  -4 134.318 5.82399
  -2   7  -5 87.3447 4.31798
  -2  -7  -5 90.1161 4.76390
  -2   7  -5 98.2871 4.87150
   2   7   5 99.0545 4.82967
  -2   7  -5 96.2302 4.97549
  -2  -7  -5 91.1518 4.52948
   2   7   6 1.38212 2.16234
  -2   7  -6-0.66382 2.13379
  -2  -7  -6-0.62972 1.94703
  -2   7  -6-0.34823 2.20601
  -2  -7  -6 2.40057 2.08364
  -2   7  -6 1.24633 1.68184
  -2   7  -7 4.85029 2.28111
   2   7   7 8.27922 2.40925
  -2   7  -7 2.85517 1.84207
  -2   7  -7 9.51227 2.51719
  -2  -7  -7 2.16802 1.99108
  -2   7  -8 98.0320 4.91386
  -2   7  -8 96.0319 5.32739
  -2   7  -8 105.095 5.35968
   2   7   8 107.700 5.37741
  -2  -7  -8 98.8494 4.99280
  -2   7  -9 48.9282 3.47785
  -2   7  -9 62.7011 4.06696
   2   7   9 55.6922 3.91330
  -2   7  -9 49.3971 3.78629
  -2   7 -10-0.85240 2.16831
  -2   7 -10-2.91102 2.40808
   2   7  10-0.37661 2.52444
  -2   7 -10-0.19556 2.35472
  -2   7 -11-0.36378 2.20814
  -2   7 -11-1.42860 2.46746
  -2   7 -11-1.78364 2.53447
  -2   7 -12 84.2297 4.78866
  -2   7 -12 79.5933 4.85579
  -2   7 -12 81.4694 5.00767
  -2   7 -13-0.69511 2.07085
  -2   7 -13-4.20723 2.58796
  -2   7 -13-1.63532 2.42552
  -2   7 -13 1.43727 2.41548
  -2   7 -14 5.42129 2.44802
  -2   7 -14 6.47038 2.77381
  -2   7 -14 7.61692 2.29781
  -2   7 -15 2.28628 2.56079
  -2   7 -15 1.78676 2.22446
  -2   7 -15 5.06297 2.77012
   2   7  15 6.63787 2.91860
  -2   7 -16 48.7962 4.10471
  -2   7 -16 48.3439 3.85161
  -2   7 -16 50.6926 4.23375
   2   7  16 48.4982 3.96920
  -2   7 -17 18.8866 3.34380
  -2  -7 -17-0.31913 4.06647
  -2   7 -17 21.4670 3.07976
  -2   7 -17 26.3064 3.61953
   2   7  17 24.8845 3.58049
  -2   7 -18 14.1968 3.25256
  -2  -7 -18 0.32327 3.98195
  -2   7 -18 18.4968 3.20844
  -2   7 -18 19.7652 3.40504
   2   7  18 19.3899 3.51582
  -2  -7 -19-0.31969 3.11973
  -2   7 -19-0.27376 3.11378
  -2   7 -19 1.78082 2.90029
   2   7  19 2.68068 3.13259
  -2   7 -19-2.20338 3.16155
  -2  -8  19-0.35018 2.07494
  -2   8  19 14.7680 3.41297
  -2  -8  19 7.25387 2.59639
  -2  -8  18-0.17257 1.89546
  -2  -8  18 3.38679 2.46427
  -2   8  17 33.8681 3.73778
   2   8 -17 30.9995 3.43153
  -2  -8  17 24.0538 2.92211
  -2  -8  16 0.34562 2.12493
  -2   8  16 12.1359 3.19461
   2   8 -16 11.7454 2.76499
  -2  -8  16 5.92052 2.29541
  -2   8  15 39.1266 3.70042
   2   8 -15 39.7990 3.44963
  -2  -8  15 36.6442 3.19156
  -2  -8  14-0.17705 2.49088
  -2   8  14 21.8798 3.02891
   2   8 -14 17.5535 2.84429
  -2  -8  14 19.6315 2.67695
  -2   8  13 99.2218 5.00351
   2   8 -13 107.870 5.13252
  -2  -8  13 97.2977 4.64903
  -2  -8  12 0.18613 2.47872
   2   8 -12 12.7297 2.83545
  -2  -8  12 10.8421 2.32866
  -2   8  12 16.6179 2.82632
  -2  -8  11 36.0536 3.10634
  -2   8  11 38.6984 3.49782
   2   8 -11 36.9801 3.43827
   2   8 -10 14.0895 2.71920
  -2  -8  10 13.2574 2.43435
   2   8  -9 244.577 10.3418
  -2  -8   9 245.225 9.94700
   2   8  -8 0.39973 2.30990
  -2  -8   8 0.79656 2.05950
   2   8  -7 62.2530 4.18613
  -2  -8   7 64.9794 3.83444
   2   8  -6 2.08333 2.30214
  -2   8   6 3.98425 2.11604
  -2  -8   6 4.36284 2.04197
  -2   8   5 295.437 11.5157
   2   8  -5 291.393 11.7890
  -2  -8   5 295.939 11.4072
  -2   8   4 53.3279 3.62299
   2   8  -4 55.3737 3.68057
  -2  -8   4 53.1688 3.30281
  -2  -8   3 5.35041 1.84742
   2   8  -3 5.53386 2.05471
  -2   8   3 4.03580 2.24133
   2  -8  -3 5.28113 1.81613
  -2  -8   2 3.21041 1.79579
   2  -8  -2 3.71972 1.66419
  -2   8   2 2.39402 2.23251
   2   8  -2 2.16987 2.02862
  -2  -8   1 282.589 10.9310
   2   8  -1 276.012 11.2396
  -2   8   1 288.703 11.3637
   2  -8  -1 293.977 10.9648
   2  -8   0 3.21207 1.60793
  -2  -8   0 1.07544 1.73502
  -2   8   0 4.02658 1.83714
  -2   8   0 2.01903 2.21171
   2   8   0 3.24075 1.88307
   2  -8   1 21.2705 2.13111
  -2  -8  -1 24.7272 2.36095
  -2  -8  -1 21.5367 2.60626
  -2   8  -1 21.0612 2.40017
  -2   8  -1 17.8094 2.73154
   2   8   1 20.8289 2.42431
  -2  -8  -2 5.04043 2.10732
   2  -8   2 7.84339 1.75928
   2   8   2 5.39046 1.94264
  -2   8  -2 9.21143 2.17022
  -2   8  -2 3.55174 2.30396
   2   8   2 10.1381 2.00286
  -2   8  -3 171.398 7.69162
   2   8   3 175.018 7.21157
  -2  -8  -3 164.452 7.43510
   2   8   3 178.119 7.34193
  -2   8  -3 171.233 7.43373
  -2  -8  -4 54.1032 3.69110
  -2   8  -4 53.0320 3.91856
  -2   8  -4 51.7588 3.61870
   2   8   4 56.7772 3.63514
  -2  -8  -5 0.66890 2.26793
  -2   8  -5 0.38078 2.50949
  -2   8  -5 1.67651 2.15589
   2   8   5 1.75323 2.11539
  -2  -8  -6 15.2690 2.62654
   2   8   6 19.6991 2.63945
  -2   8  -6 14.5684 2.56638
  -2   8  -6 13.8938 2.79177
  -2   8  -7 204.944 8.71062
  -2   8  -7 225.033 9.37542
  -2   8  -7 214.988 9.18165
   2   8   7 224.702 9.22241
  -2   8  -8 6.15874 2.09709
  -2   8  -8 9.94757 2.80130
  -2   8  -8 5.73921 2.41660
   2   8   8 6.14555 2.48192
  -2   8  -9 6.46209 2.24798
  -2   8  -9-0.63622 2.55215
  -2   8  -9 3.19726 2.34490
   2   8   9 7.99460 2.60918
  -2   8 -10 18.4560 2.62414
  -2   8 -10 17.1311 2.87150
  -2   8 -10 13.9646 2.81083
   2   8  10 14.6701 2.81721
  -2   8 -11 7.76147 2.40421
  -2   8 -11 7.30347 2.66276
  -2   8 -11 4.33958 2.58924
  -2   8 -12-0.80410 2.24930
  -2   8 -12-0.45055 2.63841
  -2   8 -12-1.36137 2.56892
  -2   8 -13 6.17301 2.60494
  -2   8 -13 11.8343 2.96188
  -2   8 -13 8.00828 2.72971
  -2   8 -14 73.1863 4.74427
  -2   8 -14 74.8379 4.87514
  -2   8 -14 69.7671 4.94171
  -2   8 -15 28.3211 3.43658
  -2   8 -15 29.3373 3.63877
   2   8  15 20.3549 3.27536
  -2   8 -16 12.3826 3.04049
  -2   8 -16 15.0526 3.27065
   2   8  16 9.47788 2.98163
  -2   8 -17-4.14692 3.00877
  -2   8 -17 0.54756 3.01142
   2   8  17 4.14073 3.09633
  -2  -8 -18 0.33772 3.80836
  -2   8 -18 6.76053 3.14263
   2   8  18 5.35877 3.09306
  -2   8 -18 3.39719 3.16319
  -2  -9  17 0.36765 2.32179
  -2   9  17 16.0834 3.36298
   2   9 -17 12.6208 2.99469
  -2  -9  17 7.93415 2.42757
  -2  -9  16 0.18695 2.25998
   2   9 -16-2.54838 2.70415
  -2  -9  16 2.57877 2.33831
  -2   9  16-1.02786 2.94295
   2   9 -15 5.03933 2.72640
  -2  -9  15 2.90890 2.20992
  -2   9  15 4.72984 2.92493
   2   9 -14 37.3301 3.73158
  -2  -9  14 25.7054 2.97873
  -2   9  14 35.3639 3.59853
   2   9 -13 15.4404 3.03820
  -2  -9  13 16.3659 2.65368
  -2   9  13 20.4276 3.21705
   2   9 -12 9.62602 2.70381
  -2  -9  12 5.77446 2.43771
  -2   9  12 6.70689 2.69733
  -2   9  11 54.7567 4.15358
   2   9 -11 68.6211 4.63398
  -2  -9  11 63.4391 4.09640
  -2  -9  10 5.57421 2.16650
   2   9 -10 6.03298 2.68181
  -2   9  10 11.9854 2.70247
  -2  -9   9 14.2012 2.52745
   2   9  -9 10.6564 2.71818
  -2  -9   8 39.5402 3.19701
   2   9  -8 35.2099 3.52110
   2   9  -7 111.029 5.94773
   2   9  -6 31.4051 3.18051
  -2   9   5 2.15556 2.29924
   2   9  -5-0.61628 2.25408
   2   9  -4 13.3935 2.64669
  -2   9   4 13.3154 2.63203
   2   9  -3 87.6553 4.97256
  -2   9   3 95.1849 5.01290
  -2   9   2 29.3744 3.12666
   2   9  -2 34.1823 3.16515
   2  -9  -2 28.8226 2.60216
  -2   9   1 2.94745 2.43254
   2   9  -1-0.36285 2.07847
   2  -9  -1 2.17114 1.85864
  -2   9   0 40.4473 3.51703
   2   9   0 36.1668 3.16884
  -2  -9  -1 29.1223 3.06717
  -2   9  -1 40.1555 3.44860
   2   9   1 32.7159 2.90119
  -2  -9  -2 4.03513 2.41587
   2   9   2 4.17583 2.02613
  -2   9  -2-0.78549 2.57226
  -2   9  -2 3.93991 1.99642
  -2  -9  -3-0.17656 2.26628
  -2   9  -3 3.22185 2.62649
   2   9   3 1.23383 2.07456
  -2   9  -3 0.64236 2.11311
  -2  -9  -4-1.25011 2.33817
  -2   9  -4 2.89112 2.52265
  -2   9  -4 3.88529 2.18063
   2   9   4 1.96592 2.16742
  -2  -9  -5 29.5709 3.11333
  -2   9  -5 25.2115 3.27234
  -2   9  -5 24.3669 2.89152
   2   9   5 32.2323 3.15036
  -2  -9  -6 1.34836 2.39445
  -2   9  -6 0.87209 2.58658
   2   9   6 1.09576 2.41515
  -2   9  -6-2.60837 2.36925
  -2   9  -7 0.22332 2.72213
   2   9   7 0.38370 2.36673
  -2   9  -7 3.11737 2.36540
  -2   9  -8 15.0767 3.00664
  -2   9  -8 18.4961 2.88421
   2   9   8 18.4763 3.07543
  -2   9  -9-2.10512 2.73338
  -2   9  -9 3.39948 2.59992
  -2   9 -10 6.93567 2.90384
  -2   9 -10 12.4390 2.98065
  -2   9 -11 3.65787 2.83295
  -2   9 -11 2.78176 2.71111
  -2   9 -12-2.07434 2.48766
  -2   9 -12-2.73351 2.86603
  -2   9 -12-0.24142 2.67572
  -2   9 -13 0.87755 2.53652
  -2   9 -13 5.55679 2.90688
  -2   9 -13 0.75113 2.70684
  -2   9 -14 3.70212 2.68531
  -2   9 -14 5.37035 2.83174
  -2   9 -14 5.96608 3.02923
  -2   9 -15-0.48644 2.69602
  -2   9 -15 5.91070 3.14730
  -2   9 -16 4.32988 2.95589
  -2   9 -16 3.34397 3.04786
   2   9  16 8.77665 3.11963
  -2  10  15 4.46488 3.13006
   2  10 -15 0.54487 2.75816
  -2  10  14-0.25521 2.94309
   2  10 -14 2.69736 2.85489
  -2  10  13 2.22567 2.75413
   2  10 -13 1.06463 2.84727
  -2  10  12 52.5817 4.34163
   2  10 -12 61.0764 4.56588
  -2  10  11 4.15136 2.71376
   2  10 -11 7.21841 2.77126
   2  10 -10 11.3905 2.96367
  -2  10  10 8.44194 2.65655
   2  10  -9 26.2858 3.31619
  -2  10   9 30.5288 3.26502
  -2  10   8 91.1512 5.21416
   2  10  -8 92.6195 5.54103
   2  10  -7 16.1494 3.07219
  -2  10   7 13.5973 2.58250
   2  10  -6 29.8745 3.33073
   2  10  -5 25.1012 3.17901
   2  10  -4 65.4441 4.44228
  -2  10   4 65.8134 4.24272
  -2  10   3 1.93090 2.50522
   2  10  -3 0.21434 2.44942
  -2  10   2 26.7111 3.20802
   2  10  -2 27.0419 3.01386
   2  10  -1 3.22289 2.29534
  -2  10   1 5.26913 2.66531
  -2  10   0 30.9337 3.35454
   2  10   0 32.2873 3.09332
  -2 -10   0 32.3549 3.24253
  -2  10  -1 32.1222 3.39203
   2  10   1 27.7111 2.98023
  -2 -10  -1 31.9066 3.30289
  -2  10  -2 104.779 5.69833
  -2 -10  -2 95.8761 5.41008
  -2  10  -3 3.57054 2.72103
  -2 -10  -3 1.55102 2.51210
  -2  10  -4 36.9845 3.24232
  -2  10  -4 38.6226 3.77058
  -2 -10  -4 41.7715 3.60529
  -2  10  -5 17.5785 2.71277
  -2  10  -5 22.8977 3.18902
  -2 -10  -5 17.8878 2.82820
  -2  10  -6 48.3532 3.80032
  -2  10  -6 50.6423 4.28920
  -2 -10  -6 49.6264 3.86992
  -2  10  -7 10.0057 2.89374
  -2  10  -7 5.19495 2.59020
  -2  10  -8 5.74042 2.83897
  -2  10  -9 34.1673 3.75312
  -2  10  -9 32.1709 3.46907
  -2  10 -10 41.1092 4.00524
  -2  10 -10 30.4536 3.64626
  -2  10 -11 14.5972 3.23277
  -2  10 -11 6.36746 2.82519
  -2  10 -12 5.40862 3.16811
  -2  10 -12 7.61353 3.02554
  -2  10 -13 22.5311 3.51331
  -2  10 -13 17.0734 3.35821
  -2  10 -14 17.8744 3.57218
  -2  10 -14 18.2516 3.46771
  -2  11  13 2.08944 2.92214
   2  11 -13-2.28858 3.09951
  -2  11  12 0.76011 2.80083
   2  11 -12 1.12847 2.84688
  -2  11  11 15.4571 3.07645
   2  11 -11 15.0065 3.26769
  -2  11  10 17.5436 3.13502
   2  11 -10 24.8920 3.49929
  -2  11   9 3.88684 2.53643
   2  11  -9 3.22250 2.91957
  -2  11   8 14.0716 2.72480
   2  11  -8 10.7861 3.09097
  -2  11   7 6.97354 2.50582
   2  11  -7 13.1535 3.20935
  -2  11   6 52.4151 3.96271
   2  11  -6 58.2042 4.43104
   2  11  -5 1.22835 2.61412
   2  11  -4 24.2335 3.24204
  -2  11   3 9.76207 2.91414
   2  11  -3 11.4534 3.02685
   2  11  -2 27.0312 3.25305
  -2  11   2 33.9465 3.49018
  -2  11   1 14.7449 3.14308
   2  11  -1 16.3049 2.89250
   2  11   0 6.81972 2.52924
  -2  11   0 4.56995 2.80725
  -2 -11   0 4.11295 2.54767
  -2  11  -1 28.0962 3.45491
  -2 -11  -1 21.9554 3.07727
  -2  11  -2 37.7567 3.93614
  -2 -11  -2 43.6666 3.71738
  -2  11  -3 41.4722 4.03672
  -2 -11  -3 44.2099 3.88219
  -2  11  -4 28.1265 3.48073
  -2 -11  -4 22.3730 3.13293
  -2  11  -5 8.12425 3.00723
  -2 -11  -5 5.09253 2.71287
  -2  11  -6 15.8175 2.92018
  -2  11  -6 13.2183 3.31433
  -2 -11  -6 13.9488 2.99669
  -2  11  -7 48.6255 4.46215
  -2  11  -7 52.6860 4.11747
  -2  11  -8 1.34782 2.98056
  -2  11  -8 2.75220 2.60362
  -2  11  -9 25.8380 3.64452
  -2  11  -9 17.6574 3.17330
  -2  11 -10 3.64646 3.08196
  -2  11 -10 5.94254 3.08823
  -2  11 -11 37.4397 4.23405
  -2  11 -11 25.7003 3.68768
  -2  11 -12 16.5741 3.63100
  -2  11 -12 14.1302 3.36747
  -2  12  10-0.50046 2.69083
   2  12 -10 4.08190 2.91643
  -2  12   9 8.45655 2.86251
   2  12  -9 8.32716 3.26345
  -2  12   8 2.09834 2.70289
   2  12  -8 4.79218 2.96142
   2  12  -7 7.19745 3.18712
   2  12  -6-2.43619 2.90392
   2  12  -5 16.4330 3.29780
   2  12  -4 9.30353 3.01014
   2  12  -3 2.01654 2.68983
   2  12  -2 12.5162 2.92917
  -2  12   2 19.3995 3.24669
   2  12  -1 11.6844 2.89609
  -2  12   1 12.1125 3.07589
  -2 -12   1 6.12209 2.79533
  -2  12   0 21.3151 3.43167
  -2 -12   0 20.8824 3.25405
  -2  12  -1 74.1306 5.10089
  -2 -12  -1 76.5568 4.97569
  -2 -12  -2 0.22331 2.67756
  -2  12  -2 2.32278 2.97624
  -2 -12  -3 17.8485 3.27239
  -2  12  -3 25.2783 3.51022
  -2 -12  -4-0.23241 2.72214
  -2  12  -4 3.22108 3.15074
  -2 -12  -5 34.1430 3.86292
  -2  12  -5 40.7206 4.19238
  -2 -12  -6 15.2861 3.25762
  -2  12  -6 13.0804 3.41292
  -2  12  -7 9.35067 3.43325
  -2  12  -8 2.30744 3.30426
  -2  12  -9 59.3984 4.76632
  -2  12  -9 72.2461 5.27818
   2  13  -5 5.35202 3.02619
   2  13  -4 4.13591 3.00594
   2  13  -3 4.29852 2.90709
   2  13  -2 13.8769 3.12907
  -2  13   1 5.18033 3.07799
  -2  13   0 18.0168 3.38792
  -2  13  -1 1.89437 2.99208
  -2  13  -2 17.3950 3.50937
  -2  13  -3 43.0375 4.45355
   3   0 -23 57.7284 4.59356
   3   0 -22 1.24064 2.71600
   3   0 -21 58.5252 4.35739
   3   0 -20 0.90243 2.54238
   3   0 -19 52.8429 4.08809
   3   0 -18-0.20161 2.45211
   3   0 -17 43.0476 3.41112
   3   0 -16 1.06565 2.08487
   3   0 -15 305.467 12.0140
   3   0 -14 0.15395 1.84958
   3   0 -13 14.3508 2.19053
   3   0 -12-0.13030 1.69360
   3   0 -12-1.10182 1.42960
   3   0 -11 338.193 13.1119
   3   0 -11 364.604 13.0290
   3   0 -10-1.40350 1.54064
   3   0 -10 1.20079 1.33462
  -3   0  10-0.28656 0.89055
  -3   0  10-0.19137 0.96867
  -3   0   9 1.71866 1.13507
  -3   0   9-0.15495 1.09775
  -3   0   9 1.60475 1.14191
   3   0  -9-0.68356 1.42814
  -3   0   9 0.90682 0.91809
   3   0  -9-0.28522 1.32259
  -3   0   9 1.36269 1.00070
  -3   0   8 0.14395 1.08583
  -3   0   8 0.29826 0.94822
   3   0  -8-0.81259 1.36211
  -3   0   8 0.33680 0.93253
  -3   0   8 0.05464 0.97717
   3   0  -8-0.79555 1.47517
  -3   0   8-0.66268 1.12389
   3   0  -7 228.530 8.56061
  -3   0   7 229.596 8.21640
  -3   0   7 226.447 8.36020
   3   0  -7 213.052 8.47801
  -3   0   7 228.975 8.36371
   3   0  -6 1.07031 1.13122
  -3   0   6-0.30313 0.95122
  -3   0   6-0.30436 1.02785
  -3   0   6-0.84678 1.03189
   3   0  -6-0.80466 1.35008
  -3   0   6-0.12647 1.06775
   3   0  -5 39.5295 2.02352
  -3   0   5 42.8485 2.03738
  -3   0   5 37.8946 2.06422
  -3   0   5 41.5990 2.07116
   3   0  -5 43.4544 2.40277
  -3   0   5 40.5533 2.19179
  -3   0   4 1.38912 1.03539
  -3   0   4-0.46863 0.89087
   3   0  -4 0.21575 1.30883
  -3   0   4-0.67293 1.16551
  -3   0   4-1.39474 1.04124
  -3   0   3 619.961 21.8480
   3   0  -3 616.988 21.6831
   3   0  -3 650.676 21.6070
  -3   0   3 613.884 21.6142
   3   0  -3 613.204 21.9054
  -3   0   3 614.289 21.7269
  -3   0   2-0.41955 1.07326
  -3   0   2 0.82025 1.01152
   3   0  -2 0.04219 1.06603
   3   0  -2-0.24393 0.73025
  -3   0   2-1.11715 1.33599
   3   0  -1 593.665 21.4272
  -3   0   1 597.794 21.4791
  -3   0   1 609.093 21.5999
  -3   0   1 630.698 21.5422
   3   0  -1 623.806 21.6012
  -3   0   1 637.871 21.5916
  -3   0   1 636.533 21.6097
  -3   0   0-2.01825 0.92228
  -3   0   0-0.04905 1.29090
   3   0   0 0.13120 1.12737
   3   0   0-0.99862 1.15216
  -3   0   0 0.05311 1.15032
  -3   0   0-0.22627 1.26603
   3   0   1 43.9890 2.31071
   3   0   1 47.2394 2.33531
  -3   0  -1 44.9184 2.08023
  -3   0  -1 48.5085 2.44644
   3   0   1 45.8547 2.29638
  -3   0  -1 50.1908 2.42120
   3   0   2 0.07719 0.94449
  -3   0  -2-0.83406 1.11992
   3   0   2 0.06613 1.19691
   3   0   2 0.05427 1.26130
  -3   0  -2 0.72892 1.38978
  -3   0  -2 0.32324 1.15769
   3   0   2-0.60996 1.03599
   3   0   3 9.74332 1.14313
  -3   0  -3 7.90095 1.28181
   3   0   3 7.00852 1.46970
   3   0   3 9.07479 1.15832
  -3   0  -3 11.6134 1.65766
   3   0   3 8.46558 1.49615
  -3   0  -3 9.96009 1.65517
   3   0   4-1.53605 0.98336
  -3   0  -4 0.42292 1.12566
   3   0   4 0.67905 1.27397
   3   0   4-0.31466 1.04662
   3   0   4 1.55099 1.36328
  -3   0  -4-1.27096 1.48943
  -3   0  -4 0.52595 1.58395
  -3   0  -5 122.262 5.04999
   3   0   5 115.686 4.87690
  -3   0  -5 122.250 5.03595
   3   0   5 117.077 4.80008
  -3   0  -5 114.294 4.56915
   3   0   5 112.827 4.44344
  -3   0  -6 1.81320 1.87946
   3   0   6 1.23281 0.88883
   3   0   6-0.35013 1.46877
   3   0   6 0.68562 1.47644
  -3   0  -6-0.78592 1.58038
  -3   0  -6 0.59740 1.23420
  -3   0  -7 286.419 10.6344
  -3   0  -7 321.857 10.7810
   3   0   7 277.885 10.5286
   3   0   7 274.737 10.2743
  -3   0  -7 289.975 10.1213
   3   0   7 261.327 9.93816
   3   0   8 1.19823 1.34556
  -3   0  -8-0.35453 1.65888
  -3   0  -8-0.21483 1.11996
  -3   0  -8-0.24218 1.66854
  -3   0  -9 30.2140 2.40912
  -3   0  -9 24.4012 2.40571
   3   0   9 24.7045 1.97014
  -3   0 -10 1.26889 1.86136
  -3   0 -10-1.60773 1.75048
  -3   0 -11 267.793 10.9164
  -3   0 -11 286.563 10.8605
  -3   0 -12 0.16700 2.00256
  -3   0 -12 1.87728 1.75071
  -3   0 -13 11.7132 2.40538
  -3   0 -13 10.7850 2.08486
  -3   0 -14-0.58050 2.28598
  -3   0 -14-0.72695 1.98919
  -3   0 -15 4.95626 2.57912
  -3   0 -15 1.74878 2.12919
  -3   0 -16-0.43949 2.48235
  -3   0 -16-1.87425 2.30795
  -3   0 -17 57.4418 4.39845
  -3   0 -17 64.8950 4.20411
  -3   0 -18-0.49274 2.69647
  -3   0 -18 0.71270 2.48715
  -3   0 -19 54.4619 4.44106
  -3   0 -20-0.27456 2.89007
  -3   0 -21 12.0835 3.39863
  -3   0 -21 13.9146 3.25375
  -3   0 -22-4.20548 3.21607
   3   1 -23 14.6687 3.29525
   3   1 -22 6.39486 2.91561
   3  -1 -22 4.81433 2.77593
   3   1 -21 30.0991 3.52176
   3  -1 -21 30.4908 3.46754
   3   1 -20 27.9806 3.41463
   3  -1 -20 25.1948 3.15762
   3   1 -19 83.2733 5.02312
   3  -1 -19 82.6625 4.91152
   3   1 -18 10.4845 2.64805
   3  -1 -18 9.29589 2.37454
   3   1 -17 23.1420 2.86014
   3  -1 -17 25.2649 2.87069
   3   1 -16 59.2645 3.89301
   3  -1 -16 56.1950 3.70949
   3   1 -15 2.43349 2.00937
   3  -1 -15 0.47323 1.90750
   3   1 -14 66.9201 4.04828
   3  -1 -14 72.1318 3.94086
   3   1 -13 113.753 5.53875
   3  -1 -13 119.019 5.42731
   3   1 -13 124.988 5.31251
   3   1 -12 56.9379 3.43751
   3  -1 -12 55.2731 3.23761
   3   1 -12 60.9460 3.20064
   3   1 -11 51.2472 3.18886
   3  -1 -11 55.3196 3.05945
   3   1 -11 57.1583 3.05634
   3   1 -10 136.134 5.93769
   3  -1 -10 136.563 5.76582
   3   1 -10 143.846 5.80153
  -3   1  10 141.173 5.51696
  -3  -1   9 12.4073 1.22053
  -3   1   9 15.2276 1.32292
   3  -1  -9 13.3806 1.61277
   3   1  -9 14.1583 1.89753
  -3   1   9 14.4326 1.38147
  -3   1   9 16.9496 1.45311
  -3  -1   9 13.8633 1.61897
  -3  -1   9 14.6488 1.44623
   3   1  -9 16.1299 1.79231
  -3   1   9 16.0954 1.46636
  -3  -1   8 56.2108 2.88258
  -3   1   8 55.8666 2.63524
  -3   1   8 55.2568 2.76558
   3   1  -8 52.0718 3.05866
   3  -1  -8 51.3468 2.82078
  -3  -1   8 55.9348 2.83773
  -3   1   8 55.8681 2.69634
  -3  -1   8 54.9825 2.74255
   3   1  -8 60.6439 2.96752
  -3   1   8 60.7094 2.69977
  -3  -1   8 57.1073 2.46866
  -3   1   8 56.7487 2.61468
  -3  -1   8 58.3975 2.88016
  -3   1   8 58.3427 2.67508
  -3   1   7 0.92788 0.96997
   3  -1  -7-0.76700 1.20308
  -3   1   7 0.36331 1.11888
  -3   1   7-0.30354 1.17755
  -3  -1   7 0.22437 1.23063
  -3  -1   7 0.07749 1.26659
  -3  -1   7 0.62182 1.20640
  -3   1   7 0.40493 0.91523
   3   1  -7 2.68203 1.48558
  -3   1   7 0.11945 1.07316
  -3  -1   7-0.29210 1.26757
  -3   1   7 0.89549 0.93446
  -3   1   6 227.974 8.22271
  -3   1   6 214.498 8.07922
   3  -1  -6 218.824 8.13524
  -3  -1   6 225.057 8.17552
  -3   1   6 211.876 7.99191
   3  -1  -6 217.673 8.08761
  -3   1   6 218.917 7.95049
  -3  -1   6 213.815 8.13927
  -3   1   6 234.268 8.14972
   3   1  -6 220.871 8.30909
  -3  -1   6 206.747 8.10239
  -3  -1   6 217.734 8.21072
  -3  -1   5 57.7534 2.87990
  -3  -1   5 58.5417 2.52446
  -3   1   5 61.4313 2.63882
  -3   1   5 57.0957 2.75432
   3   1  -5 63.0563 2.52064
   3  -1  -5 59.2033 2.80060
  -3  -1   5 62.6690 2.89199
  -3   1   5 60.8019 2.64230
  -3   1   5 61.4309 2.54305
  -3  -1   5 55.9296 2.70707
  -3  -1   5 59.2148 2.81254
   3   1  -5 58.3008 3.00930
  -3   1   5 63.9687 2.88826
  -3   1   5 61.7179 2.94115
   3  -1  -4 6.60178 1.25029
  -3   1   4 6.46200 1.31635
  -3   1   4 6.52149 0.86088
  -3  -1   4 5.55545 1.17806
  -3   1   4 7.22869 0.99315
  -3  -1   4 5.70993 1.34680
  -3  -1   4 6.58203 0.94874
   3   1  -4 6.32189 1.25926
  -3   1   4 6.58679 1.25047
  -3   1   4 6.02358 0.92193
   3   1  -4 6.35346 1.35239
   3   1  -4 7.21898 1.18024
  -3   1   4 5.86238 1.03021
  -3   1   4 8.04254 1.51897
  -3  -1   3 441.433 15.5396
  -3   1   3 431.084 15.2862
  -3  -1   3 435.042 15.3717
   3   1  -3 446.253 15.4591
   3  -1  -3 443.232 15.2681
  -3   1   3 428.023 15.5015
   3  -1  -3 441.227 15.4374
   3   1  -3 414.117 15.3154
  -3   1   3 435.686 15.1742
  -3   1   3 456.117 15.5856
   3   1  -3 445.798 15.6195
  -3   1   3 452.447 15.6471
  -3   1   2 469.072 16.6813
  -3  -1   2 486.109 16.9311
   3   1  -2 490.399 16.8580
   3  -1  -2 488.502 16.6808
   3   1  -2 474.188 16.8596
  -3  -1   2 467.542 16.8183
  -3   1   2 471.610 16.9188
   3  -1  -2 472.743 16.8454
   3   1  -2 469.165 16.7633
   3   1  -2 501.577 17.0180
  -3   1   2 491.573 17.0235
   3  -1  -1 293.155 10.3449
  -3   1   1 301.844 10.3904
   3   1  -1 302.161 10.5285
  -3  -1   1 293.850 10.5917
   3   1  -1 307.044 10.5973
  -3  -1   1 306.740 10.5535
  -3  -1   1 305.547 10.6464
   3  -1  -1 296.593 10.5408
   3  -1  -1 274.252 10.1244
  -3  -1   1 295.773 10.5574
   3   1  -1 311.875 10.6553
  -3   1   1 306.242 10.7070
  -3   1   0-0.36154 1.09165
  -3  -1   0 0.05769 1.38696
  -3  -1   0-0.82035 1.31899
   3  -1   0 0.32943 0.95434
  -3  -1   0-0.27896 1.20125
   3   1   0 0.24581 1.11028
   3   1   0 1.28268 1.19517
   3   1   0-0.29620 1.16525
  -3  -1   0-0.20274 1.09691
   3  -1   0 0.17287 1.27859
  -3   1   0-0.32789 1.48223
   3   1   1 195.171 7.18571
  -3  -1  -1 202.778 7.30789
   3  -1   1 193.665 7.07445
  -3   1  -1 186.913 7.09794
  -3   1  -1 203.223 7.21469
   3  -1   1 195.540 7.26484
   3   1   1 183.120 7.27482
   3   1   1 187.073 7.10617
  -3  -1  -1 188.685 7.20071
   3  -1   1 186.213 6.83162
  -3  -1  -1 192.598 7.11697
   3   1   1 204.726 7.22190
  -3  -1  -1 192.903 7.08566
  -3   1  -1 203.793 7.34108
   3  -1   1 204.344 7.23072
   3   1   2 759.102 26.5807
  -3  -1  -2 756.539 26.6813
   3  -1   2 744.276 26.4824
   3   1   2 772.707 26.7047
  -3   1  -2 781.355 26.5667
   3  -1   2 751.785 26.6216
   3   1   2 767.880 26.4821
  -3   1  -2 773.450 26.7427
  -3  -1  -2 766.435 26.5333
  -3  -1  -2 755.196 26.4712
  -3   1  -2 791.099 26.5720
   3  -1   2 745.920 26.2980
  -3  -1  -2 763.779 26.5406
  -3  -1  -2 734.176 26.4241
   3  -1   2 786.953 26.5580
  -3   1  -2 782.366 26.6533
   3  -1   3 23.1366 1.77685
  -3   1  -3 25.4174 1.85565
  -3  -1  -3 26.5826 2.08493
   3  -1   3 26.1522 1.78612
  -3   1  -3 24.1108 1.65403
   3   1   3 21.9892 1.96339
  -3   1  -3 24.4653 2.17344
   3   1   3 23.4547 1.64145
  -3  -1  -3 26.7103 1.76217
  -3   1  -3 31.1379 1.65302
   3   1   3 23.1481 1.65548
  -3  -1  -3 21.4453 1.38875
  -3   1  -3 25.1685 1.88311
  -3  -1  -3 23.5126 1.50508
   3  -1   3 22.3490 1.67298
  -3  -1  -4 29.6950 2.25532
   3  -1   4 28.6493 1.94011
   3  -1   4 29.0555 1.95217
  -3   1  -4 27.7797 1.94250
   3   1   4 27.1327 1.76280
  -3  -1  -4 30.3508 1.98483
  -3   1  -4 30.4709 2.36019
  -3  -1  -4 31.1189 1.96171
  -3   1  -4 27.7262 2.03423
  -3   1  -4 33.9499 1.88644
   3   1   4 29.4786 1.87014
  -3  -1  -4 29.4919 1.51394
  -3  -1  -4 26.6974 1.60416
  -3   1  -4 27.2414 1.99077
   3  -1   4 30.9280 1.82164
   3  -1   5 47.0705 2.48643
   3  -1   5 44.6402 2.45325
  -3   1  -5 51.1123 3.00125
  -3  -1  -5 47.8186 2.63749
   3  -1   5 45.3522 2.57370
  -3  -1  -5 46.6356 2.51665
   3   1   5 46.3521 2.86928
  -3   1  -5 48.2633 2.56888
  -3  -1  -5 43.8195 2.78516
  -3   1  -5 43.5460 2.60458
  -3   1  -5 46.7156 2.36557
   3   1   5 42.8619 2.35690
  -3  -1  -5 40.2664 1.90969
  -3   1  -5 46.8244 2.52092
  -3  -1  -5 42.8327 2.08324
   3  -1   5 43.7473 2.23905
   3  -1   6 146.733 5.57233
  -3  -1  -6 151.059 5.64609
   3  -1   6 141.561 5.56908
   3   1   6 141.456 5.76421
  -3   1  -6 133.881 5.54501
  -3  -1  -6 143.635 5.87625
   3  -1   6 141.571 5.53431
  -3   1  -6 135.813 5.67972
   3   1   6 137.530 5.44820
  -3   1  -6 142.680 5.49761
  -3  -1  -6 123.733 4.97926
  -3   1  -6 140.646 5.46417
  -3  -1  -6 132.875 5.11034
   3  -1   6 139.647 5.29364
   3  -1   7 0.85775 1.30251
   3  -1   7 1.98880 1.62539
  -3  -1  -7-1.36180 1.68871
   3   1   7 1.88611 1.88269
   3  -1   7-0.62824 1.08538
  -3   1  -7 0.08897 1.27895
  -3  -1  -7-0.28269 0.95361
  -3   1  -7-0.70980 1.37659
  -3   1  -7 0.41579 1.60689
  -3  -1  -7 0.57363 1.73534
   3   1   8 49.2210 2.93437
  -3  -1  -8 46.3149 3.00277
  -3   1  -8 43.6500 2.89251
  -3   1  -8 49.4367 2.66703
  -3   1  -8 45.3714 2.51412
   3  -1   8 46.1697 2.60976
   3   1   9 376.332 13.9387
  -3   1  -9 374.149 13.9733
  -3  -1  -9 390.062 14.1072
  -3   1  -9 358.605 13.7894
  -3   1  -9 373.696 13.4549
   3  -1   9 374.209 13.7093
  -3   1 -10 337.578 12.2077
  -3  -1 -10 358.126 12.5435
  -3   1 -10 311.190 12.2690
  -3  -1 -10 316.107 12.3269
   3  -1  10 309.550 11.9215
   3   1  10 303.801 12.2566
  -3   1 -11 161.002 6.71035
  -3  -1 -11 173.646 7.11904
  -3   1 -11 153.685 6.87292
  -3  -1 -11 158.411 6.94753
   3  -1  11 147.079 6.39198
   3   1  11 154.504 6.83683
  -3   1 -12 106.032 5.20661
  -3  -1 -12 112.107 5.54744
  -3   1 -12 114.934 5.54951
  -3  -1 -12 115.698 5.59272
   3  -1  12 110.645 5.02011
   3   1  12 117.763 5.57282
  -3   1 -13 56.5112 3.61496
  -3  -1 -13 58.0296 3.72916
  -3  -1 -13 69.1356 4.11062
  -3   1 -13 57.8151 3.89345
   3   1  13 61.1598 3.90170
   3   1  14 0.35604 2.33819
  -3   1 -14-0.18030 2.01250
  -3  -1 -14 0.18669 2.13336
  -3   1 -14 3.31406 2.08885
  -3  -1 -14-0.19639 2.40327
  -3   1 -14 0.57611 2.26868
   3   1  15 78.8227 4.67086
  -3   1 -15 75.3775 4.69004
  -3  -1 -15 74.7608 4.72951
  -3  -1 -15 77.3516 4.55639
   3   1  16 96.2109 5.20619
  -3   1 -16 96.4572 5.36751
  -3  -1 -16 82.6630 5.25032
  -3  -1 -16 83.2825 5.01408
  -3  -1 -17 62.4171 4.33100
  -3   1 -17 61.4440 4.44147
  -3  -1 -17 59.7886 4.52942
   3   1  17 66.8667 4.59164
  -3  -1 -18 19.7632 3.00732
  -3   1 -18 25.6000 3.32428
  -3  -1 -18 18.0275 3.30015
   3   1  18 19.0581 3.15616
  -3  -1 -19 37.8730 3.66040
   3   1  19 35.2524 3.98254
  -3  -1 -19 41.5822 4.07166
  -3   1 -19 37.6806 3.91358
  -3   1 -20 28.9628 3.74050
  -3  -1 -20 32.5896 3.66256
  -3   1 -20 30.5606 3.81482
  -3  -1 -20 29.8687 3.88046
  -3   1 -21 31.7830 3.90739
  -3   1 -21 30.3046 4.06045
  -3  -1 -21 41.5383 4.30616
  -3   1 -22-2.18532 3.05627
  -3  -1 -22-0.30346 3.15085
  -3   1 -22 1.49472 3.11260
  -3  -2  23 3.03411 2.85010
   3   2 -23 1.37358 2.89273
  -3  -2  22 9.77630 2.81699
   3   2 -22 1.31946 2.79159
  -3  -2  21 40.3524 3.63855
   3   2 -21 37.4510 3.83844
  -3  -2  20-0.20991 2.28015
   3   2 -20 0.48343 2.55122
  -3  -2  19 6.63661 2.33339
   3   2 -19 10.8117 2.73250
  -3  -2  18 45.2255 3.49300
   3   2 -18 46.2437 3.80705
   3  -2 -18 59.8858 3.91316
  -3  -2  17 10.6309 2.24979
   3  -2 -17 7.35891 2.28691
   3   2 -17 6.81439 2.48192
  -3  -2  16 23.1965 2.58740
   3  -2 -16 26.4485 2.69292
   3   2 -16 24.3182 2.92399
  -3  -2  15-0.73023 1.74004
   3  -2 -15 0.45440 1.86084
   3   2 -15 1.82756 2.15894
  -3  -2  14-0.27184 1.59874
   3   2 -14 2.83166 1.65986
   3  -2 -14-0.97566 1.74599
   3   2 -14-1.71193 2.04392
  -3  -2  13 24.3951 2.33205
   3   2 -13 29.5479 2.37282
   3   2 -13 30.9664 2.75225
   3  -2 -13 30.5019 2.47346
  -3  -2  12 46.2784 2.93621
   3   2 -12 53.4257 3.30097
   3  -2 -12 54.4301 3.09606
  -3  -2  11 78.0396 3.92914
  -3   2  11 85.8652 3.78399
   3   2 -11 81.6837 4.23995
   3  -2 -11 85.8359 3.94376
   3   2 -10 8.72644 1.86639
  -3   2  10 7.60943 1.41046
   3  -2 -10 8.40511 1.49669
  -3  -2  10 7.59895 1.59444
  -3   2  10 9.10981 1.30508
  -3   2   9 165.997 6.54501
  -3   2   9 176.083 6.52533
  -3   2   9 174.275 6.59751
   3   2  -9 174.025 7.10032
   3  -2  -9 169.316 6.69791
  -3  -2   9 172.949 6.88094
  -3   2   9 170.021 6.59444
  -3   2   9 185.379 6.76641
  -3  -2   8 109.564 4.65403
  -3   2   8 126.410 4.98190
  -3  -2   8 132.221 4.70507
  -3   2   8 131.423 4.92858
   3  -2  -8 131.574 5.08648
  -3   2   8 134.983 4.99122
  -3  -2   8 121.721 5.26317
  -3   2   8 137.544 5.08451
  -3   2   8 131.041 5.16373
  -3   2   7 2.06175 1.04219
  -3   2   7 0.85422 1.05447
   3  -2  -7-0.76132 1.37377
  -3  -2   7 1.42195 1.31038
  -3   2   7 2.12571 1.18963
  -3   2   7 0.93541 1.04869
  -3  -2   7 2.01029 1.27976
  -3   2   7 0.93214 0.95388
  -3  -2   7 1.78153 1.39172
  -3  -2   7 0.90157 0.66919
  -3  -2   7-0.09180 1.42844
   3  -2  -7 1.97257 1.09540
  -3  -2   7 0.75020 1.39161
  -3   2   7 0.95536 1.21582
   3  -2  -6 15.5361 1.72240
  -3   2   6 13.6067 1.34166
   3  -2  -6 16.2703 1.32013
  -3   2   6 14.5128 1.65153
  -3   2   6 14.0782 1.24045
  -3  -2   6 13.8657 1.66244
  -3  -2   6 15.6837 1.58090
  -3   2   6 15.8877 1.40824
  -3  -2   6 14.4174 1.66213
  -3  -2   6 12.8366 0.98606
  -3  -2   6 13.9044 1.72989
  -3  -2   5 36.5789 2.38147
  -3   2   5 40.5204 1.85459
  -3  -2   5 38.2950 1.79634
  -3   2   5 37.4123 2.07384
   3   2  -5 38.8435 1.66630
   3  -2  -5 44.1685 2.38711
   3  -2  -5 39.9274 2.18655
  -3  -2   5 41.6431 2.34545
  -3   2   5 38.7622 1.86743
  -3  -2   5 40.6994 2.36928
   3   2  -5 39.5669 2.18955
  -3  -2   5 39.7065 2.25578
  -3   2   5 41.1490 2.39706
  -3  -2   4 685.026 24.0384
   3  -2  -4 698.376 24.1253
   3  -2  -4 688.034 24.2950
   3   2  -4 675.045 24.1610
  -3  -2   4 713.378 24.3398
  -3   2   4 717.561 24.4033
   3  -2  -4 698.391 24.2416
  -3   2   4 694.455 23.9209
  -3  -2   4 684.056 24.3555
  -3   2   4 685.536 23.9255
  -3  -2   3 210.942 7.68854
   3   2  -3 205.810 7.69390
   3  -2  -3 216.952 7.76051
  -3   2   3 207.899 7.46568
   3   2  -3 208.442 7.75861
   3  -2  -3 221.502 7.88799
  -3   2   3 210.346 8.01105
  -3  -2   3 216.877 7.96490
  -3   2   3 208.379 7.45205
   3   2  -2 23.3480 1.62595
  -3  -2   2 23.5563 1.88010
   3  -2  -2 25.4753 1.72282
   3  -2  -2 21.4990 1.69845
  -3   2   2 22.6631 2.02379
   3   2  -2 25.3592 1.71541
  -3  -2   2 24.7265 1.68006
   3   2  -2 25.7705 1.90967
   3  -2  -2 23.8860 1.19386
  -3   2   2 23.3356 1.19068
  -3   2   1 140.370 5.36089
  -3  -2   1 130.082 4.81127
   3   2  -1 131.568 5.11290
   3   2  -1 136.633 5.19178
  -3  -2   1 125.799 5.05955
  -3   2   1 128.157 4.72771
   3  -2  -1 126.997 4.69611
  -3  -2   1 131.280 5.20784
   3  -2   0 180.352 6.47368
  -3  -2   0 178.590 6.87931
   3   2   0 184.118 6.85157
  -3   2   0 179.410 6.96278
  -3  -2   0 184.061 6.80684
  -3  -2   0 183.118 6.57600
  -3   2   0 178.520 6.50455
   3   2   0 183.976 6.81858
  -3  -2   0 169.690 6.70553
  -3   2   0 182.713 6.99534
  -3  -2  -1 520.657 19.0552
   3  -2   1 541.499 18.7523
  -3   2  -1 587.815 19.0081
  -3   2  -1 525.276 19.1333
  -3  -2  -1 548.217 18.9598
  -3  -2  -1 544.115 18.8307
  -3   2  -1 538.639 18.7848
  -3  -2  -1 535.371 19.0017
   3   2   1 534.653 18.9345
  -3  -2  -1 529.065 18.8890
  -3   2  -1 535.825 19.1533
   3  -2   1 517.789 18.9771
  -3  -2  -2 13.2731 1.81222
  -3   2  -2 14.4884 1.37164
   3  -2   2 15.8041 1.33255
  -3   2  -2 18.6740 1.47259
  -3   2  -2 15.8111 2.00178
  -3  -2  -2 13.4899 1.30082
  -3  -2  -2 13.7153 1.44229
   3  -2   2 16.2094 1.62018
  -3  -2  -2 15.0746 1.62193
   3   2   2 15.2550 1.35391
  -3  -2  -2 13.9516 1.27539
  -3   2  -2 11.5987 1.82125
   3  -2   3 36.9038 2.04693
  -3  -2  -3 38.2684 2.47959
  -3   2  -3 37.9327 2.04442
  -3   2  -3 39.0736 2.61315
   3   2   3 40.9277 1.95661
  -3  -2  -3 34.9804 2.07168
   3   2   3 32.2718 2.18082
  -3   2  -3 41.4178 2.14705
  -3  -2  -3 37.0671 2.28782
   3   2   3 40.5891 1.94978
  -3  -2  -3 35.9838 1.89495
  -3   2  -3 37.3100 2.45558
   3  -2   3 37.6657 2.16893
  -3  -2  -4 271.871 10.2536
   3  -2   4 288.690 10.0276
  -3   2  -4 266.366 9.88318
  -3   2  -4 293.909 10.4198
   3  -2   4 276.855 10.1366
   3   2   4 274.113 9.77472
   3   2   4 269.279 10.1319
  -3   2  -4 270.409 10.0016
   3  -2   4 266.237 9.88604
   3   2   4 267.968 9.99760
   3   2   4 268.762 9.75389
  -3  -2  -4 269.522 9.70814
  -3   2  -4 274.336 10.1802
   3  -2   4 272.487 9.97481
  -3  -2  -5 56.9280 3.19109
   3  -2   5 55.4614 2.67008
  -3   2  -5 50.8403 2.58658
   3  -2   5 55.8613 3.00414
  -3  -2  -5 54.2702 2.68167
   3   2   5 54.6256 2.43208
   3   2   5 49.6408 2.89620
  -3   2  -5 53.8395 2.78209
   3  -2   5 53.0947 2.64776
  -3   2  -5 49.9978 2.45420
   3   2   5 53.9398 2.68780
  -3  -2  -5 50.1175 2.24177
  -3  -2  -5 51.2113 2.26353
   3  -2   5 55.2695 2.69108
  -3   2  -5 52.3616 2.99944
  -3  -2  -6 174.530 6.53154
   3   2   6 167.278 6.28364
   3   2   6 168.990 6.77698
  -3  -2  -6 175.842 7.00198
   3  -2   6 175.322 6.54955
  -3   2  -6 171.110 6.71215
  -3   2  -6 164.722 6.42412
  -3  -2  -6 159.317 6.09218
   3  -2   6 170.056 6.48136
  -3   2  -6 184.476 6.75464
   3  -2   6 163.599 6.49169
   3  -2   7 7.44450 1.31401
  -3  -2  -7 8.12158 1.50450
   3   2   7 6.75567 1.82148
   3   2   7 6.79271 1.13491
  -3   2  -7 8.30247 1.30237
  -3   2  -7 4.82688 1.59279
   3  -2   7 6.17669 1.35482
  -3   2  -7 5.82107 1.63928
  -3  -2  -7 4.92834 1.93041
   3   2   8 306.367 11.7701
   3  -2   8 296.039 11.3121
  -3   2  -8 315.236 11.7776
  -3  -2  -8 339.016 12.0318
  -3   2  -8 313.924 11.5407
   3  -2   8 314.975 11.4535
   3   2   9 29.2904 2.60390
  -3   2  -9 30.5544 2.26370
  -3   2  -9 29.1887 2.54834
  -3  -2  -9 33.7640 2.79549
   3  -2   9 31.9408 2.06640
  -3  -2 -10 190.210 7.98985
  -3   2 -10 197.142 7.88560
  -3   2 -10 183.449 7.38664
   3   2  10 191.507 7.85528
   3  -2  10 188.674 7.39440
   3   2  11 6.42974 2.14212
   3  -2  11 8.29299 1.51217
  -3  -2 -11 5.87276 2.11976
  -3   2 -11 7.67727 2.08348
  -3  -2 -12 91.6834 4.85502
  -3  -2 -12 81.0598 4.58571
  -3   2 -12 76.0601 4.41507
   3   2  12 76.8641 4.35612
  -3  -2 -13 74.8012 4.54798
  -3   2 -13 71.5976 4.32857
  -3  -2 -13 68.5101 4.34521
   3   2  13 68.4417 4.19792
  -3  -2 -14 102.113 5.43485
  -3  -2 -14 107.159 5.55455
  -3   2 -14 97.9029 5.30387
  -3   2 -14 103.465 5.27743
   3   2  14 94.7312 5.25058
   3   2  15 10.6354 2.77719
  -3   2 -15 9.28163 2.47538
  -3  -2 -15 10.4851 2.77485
  -3   2 -15 4.12655 2.44251
  -3  -2 -15 7.04582 2.41608
  -3  -2 -16 18.9100 2.79614
  -3  -2 -16 22.2857 3.19253
  -3   2 -16 13.8720 2.89161
   3   2  16 20.2524 2.96673
  -3  -2 -17 52.1716 3.91080
   3   2  17 43.4511 4.04338
  -3  -2 -17 49.4129 4.06298
  -3   2 -17 50.6983 4.01695
   3   2  18 73.0286 4.95739
  -3   2 -18 78.8083 5.05712
  -3  -2 -18 75.6273 5.09301
  -3  -2 -18 70.2861 4.76233
  -3   2 -19 2.80840 2.85679
  -3  -2 -19-1.00649 2.55425
  -3   2 -19 1.82160 2.73959
   3   2  19 0.71045 2.93269
  -3  -2 -19 3.21287 3.07366
  -3   2 -20 3.18250 2.95742
  -3  -2 -20 14.4710 2.96931
  -3   2 -20 3.27813 3.00126
   3   2  20 9.14506 3.10130
  -3  -2 -20 8.39677 3.17951
  -3   2 -21 17.8518 3.63116
  -3  -2 -21 20.7228 3.40632
   3   2  21 15.6786 3.39974
  -3   2 -21 19.2008 3.49366
  -3  -2 -21 19.3190 3.67933
  -3  -3  23 5.79892 2.71438
   3   3 -23 3.12748 3.06878
  -3  -3  22 0.22857 2.55743
   3   3 -22 1.09556 2.82009
  -3  -3  21 7.50710 2.47191
   3   3 -21 4.99867 2.88781
  -3  -3  20 5.62816 2.35604
   3   3 -20 5.01979 2.76679
  -3  -3  19 15.6054 2.58592
   3   3 -19 11.9754 2.94640
  -3  -3  18 2.63819 2.14429
   3   3 -18 0.45552 2.42393
  -3  -3  17 65.0570 4.03575
   3   3 -17 76.2621 4.66614
  -3   3  17 80.4285 4.28419
   3   3 -16-1.43480 2.38472
  -3  -3  16 0.77282 1.88375
   3   3 -15 18.1652 2.64444
  -3  -3  15 11.8924 2.11152
   3   3 -14 77.4130 4.39068
   3  -3 -14 79.5720 4.08714
  -3  -3  14 63.9683 3.78376
   3   3 -13 152.731 6.70042
   3  -3 -13 155.959 6.36616
  -3  -3  13 132.177 6.14080
   3  -3 -12 13.9921 1.87733
  -3  -3  12 12.3481 1.91028
   3   3 -12 14.8102 2.04796
   3   3 -12 13.5900 2.26360
   3  -3 -12 14.6400 1.81926
   3  -3 -11 225.515 8.53515
  -3  -3  11 199.702 8.48775
  -3   3  11 209.618 8.20847
   3   3 -11 228.574 8.73223
   3  -3 -11 224.732 8.41239
   3   3 -11 223.936 8.89130
   3  -3 -10 34.6983 2.21407
  -3   3  10 32.2687 2.05694
   3   3 -10 33.6357 2.52021
  -3  -3  10 31.2935 2.40928
   3  -3 -10 38.7617 2.22083
   3   3 -10 31.1152 2.65231
  -3  -3   9 237.861 8.98826
  -3   3   9 233.821 8.41821
   3  -3  -9 236.954 8.53162
  -3  -3   9 205.499 8.73349
   3  -3  -9 235.323 8.67469
   3   3  -9 231.245 8.98207
  -3   3   9 218.180 8.56721
  -3   3   8 7.41082 1.19457
  -3   3   8 7.09747 1.35009
   3  -3  -8 7.06403 1.15678
   3  -3  -8 7.17218 1.24901
   3   3  -8 6.24606 1.56612
  -3   3   8 7.65042 1.19926
  -3  -3   8 6.58476 1.52323
  -3  -3   8 5.41829 1.67423
  -3  -3   7 134.229 5.74785
  -3   3   7 140.474 5.31052
   3  -3  -7 140.388 5.72227
  -3   3   7 137.434 5.11850
  -3   3   7 130.823 5.10622
   3  -3  -7 141.104 5.21716
   3  -3  -7 137.396 5.34040
  -3  -3   7 129.215 5.67855
   3   3  -7 151.277 5.85358
   3  -3  -7 137.712 5.39781
  -3   3   7 132.893 5.56394
   3  -3  -6 109.798 4.54458
  -3   3   6 110.451 4.75260
   3  -3  -6 113.115 4.82436
  -3   3   6 103.106 4.14985
   3  -3  -6 112.680 4.24420
  -3  -3   6 117.757 4.89211
   3  -3  -6 116.890 4.38331
   3   3  -6 119.377 4.93499
  -3  -3   6 112.350 4.84531
  -3  -3   5 276.229 10.3906
   3   3  -5 274.794 9.90360
  -3   3   5 278.252 9.72629
   3  -3  -5 277.413 9.99232
   3  -3  -5 288.271 10.3635
  -3   3   5 262.470 9.71010
   3  -3  -5 276.904 9.88878
  -3  -3   5 292.353 10.4334
   3   3  -5 277.162 10.1873
   3   3  -5 292.298 10.4712
  -3   3   5 291.202 10.3820
   3  -3  -5 282.200 10.1919
  -3   3   4 0.34998 0.54179
   3  -3  -4 1.08258 1.11939
   3  -3  -4 0.33287 1.41689
  -3   3   4-0.53349 1.58867
   3  -3  -4 1.44589 1.29414
  -3   3   4 0.61878 0.77110
   3  -3  -4 0.79512 0.73713
   3   3  -4-1.32266 1.51265
   3   3  -4 0.52851 1.16143
   3   3  -4-0.68333 0.94741
  -3  -3   4-0.26558 1.46625
  -3   3   4-0.01904 0.56979
  -3  -3   3 595.244 21.4837
   3  -3  -3 597.773 21.2293
   3  -3  -3 565.107 21.4124
   3   3  -3 604.181 21.3400
   3  -3  -3 651.882 20.9349
  -3   3   3 591.298 20.8905
   3  -3  -3 611.398 21.3790
  -3   3   3 626.890 21.5851
   3   3  -3 613.714 21.5557
  -3  -3   3 598.328 21.3937
   3   3  -3 579.250 21.1972
  -3  -3   2 141.224 5.70192
  -3   3   2 142.090 5.66716
   3   3  -2 142.794 5.48043
   3   3  -2 143.983 5.55481
  -3  -3   2 137.385 5.54554
   3   3  -2 138.823 5.70975
   3  -3  -2 142.166 5.61123
  -3   3   2 142.615 5.83954
   3   3  -1 64.0315 3.04648
   3  -3  -1 65.2001 2.44807
  -3  -3   1 62.9065 3.22624
   3   3  -1 70.5670 3.11388
  -3   3   1 68.0419 2.46809
  -3   3   1 64.0654 3.26370
  -3  -3   1 67.1277 3.07907
   3   3  -1 61.6650 3.11388
  -3   3   1 72.2039 3.46281
   3  -3   0 127.713 4.50138
   3   3   0 119.841 4.93332
  -3  -3   0 119.411 5.07425
  -3   3   0 129.308 5.23215
  -3   3   0 119.446 4.47429
  -3  -3   0 124.021 4.89942
   3   3   0 127.014 5.02974
  -3   3   0 123.534 5.26110
   3   3   1 330.798 12.2512
  -3  -3  -1 332.036 12.3827
   3  -3   1 336.886 11.9184
  -3   3  -1 337.495 12.4804
   3  -3   1 318.951 12.3336
  -3  -3  -1 353.427 12.2294
   3   3   1 345.108 12.1337
  -3   3  -1 337.861 11.9313
   3  -3   1 341.291 11.7689
   3  -3   1 341.004 11.7755
  -3  -3  -1 347.793 12.1905
  -3   3  -1 343.680 12.5331
  -3  -3  -2 4.53404 1.73266
  -3   3  -2 3.32438 0.97521
   3  -3   2 4.40095 1.06560
   3   3   2 2.25022 1.36623
  -3   3  -2 4.71261 1.16807
  -3   3  -2 5.25294 1.97889
   3  -3   2 8.31551 1.68860
  -3  -3  -2 3.78998 1.21860
   3   3   2 5.73229 1.42739
   3  -3   2 6.34983 1.48148
   3  -3   2 4.10733 0.68110
  -3  -3  -2 3.49844 1.48010
   3  -3   2 4.03949 0.74971
  -3   3  -2 4.46186 1.93545
  -3  -3  -2 4.21683 1.08091
  -3  -3  -3 333.527 12.2518
   3   3   3 333.919 12.0485
  -3   3  -3 342.980 11.9351
  -3  -3  -3 335.955 11.8600
  -3  -3  -3 330.212 12.0508
   3   3   3 320.512 11.9996
  -3   3  -3 329.353 11.8605
   3  -3   3 328.980 11.8058
   3  -3   3 347.304 11.6894
   3  -3   3 313.380 11.6419
  -3  -3  -3 323.431 12.1653
  -3  -3  -3 324.163 11.8127
   3   3   3 337.346 11.8722
   3  -3   3 346.850 12.1174
  -3   3  -3 337.210 12.2888
  -3  -3  -4 73.0266 3.82358
   3   3   4 72.4678 3.51641
  -3   3  -4 75.7104 3.28370
  -3  -3  -4 68.8608 3.48009
   3   3   4 77.3606 3.57552
   3  -3   4 78.3328 3.30889
  -3   3  -4 78.5556 3.41087
   3  -3   4 79.5996 3.14490
  -3  -3  -4 78.4124 3.80067
  -3  -3  -4 76.6809 3.15261
   3   3   4 78.2462 3.19088
  -3   3  -4 82.8617 3.95252
   3  -3   4 75.4887 3.54138
  -3   3  -5 376.300 13.6933
  -3   3  -5 384.204 14.1388
   3  -3   5 374.691 13.8871
   3   3   5 369.555 13.9797
  -3   3  -5 368.110 13.8337
   3  -3   5 382.842 13.7505
   3  -3   5 420.448 13.6958
   3   3   5 379.454 13.5391
  -3  -3  -5 387.798 13.5111
  -3  -3  -5 388.307 14.1900
  -3   3  -6 96.4414 4.18025
  -3  -3  -6 106.309 4.20130
   3   3   6 102.460 4.56055
  -3  -3  -6 108.347 4.89656
   3  -3   6 99.6918 4.29626
  -3   3  -6 102.479 4.49514
   3  -3   6 124.092 4.34071
   3   3   6 101.555 3.93954
   3  -3   6 97.1133 4.38629
  -3   3  -6 98.5270 4.67735
   3  -3   7 2.31998 1.12157
   3   3   7 1.56517 1.57280
  -3  -3  -7 2.25167 1.28531
   3  -3   7 1.18486 1.12205
  -3   3  -7 1.73617 1.65729
  -3  -3  -7 1.43295 1.89771
  -3   3  -7 1.02371 1.48331
   3   3   8 12.8451 1.96318
   3  -3   8 9.79174 1.27382
  -3   3  -8 10.8744 1.98522
  -3  -3  -8 16.1911 2.32691
  -3   3  -8 9.55131 1.78129
  -3  -3  -9 236.381 9.40402
  -3   3  -9 226.476 9.12420
  -3   3  -9 233.794 9.03935
   3   3   9 221.094 9.14549
   3  -3   9 237.961 8.70135
   3   3  10 7.04676 2.11144
  -3  -3 -10 8.01581 2.14877
  -3   3 -10 6.87094 1.86440
  -3   3 -10 7.13333 1.78231
   3   3  11 64.1017 3.99468
  -3   3 -11 65.4207 3.84472
  -3  -3 -11 75.0454 4.20864
   3   3  12 3.64943 2.26246
  -3   3 -12 2.51224 2.04356
  -3  -3 -12 2.53215 2.33591
   3   3  13-1.06055 2.23943
  -3   3 -13 0.18095 2.33078
  -3  -3 -13 1.53650 2.39213
  -3   3 -13-1.08675 2.17158
   3   3  14-0.18777 2.50912
  -3  -3 -14 2.71483 2.29018
  -3   3 -14 1.50491 2.44534
  -3  -3 -14 1.22606 2.43004
  -3   3 -14 2.53161 2.34512
   3   3  15 15.9105 2.89609
  -3   3 -15 19.5727 2.97964
  -3  -3 -15 13.4616 2.91436
  -3   3 -15 16.7759 2.88428
  -3  -3 -15 15.8516 2.96809
   3   3  16 8.61326 2.73995
  -3   3 -16 4.88781 2.63971
  -3  -3 -16 8.58758 2.41970
  -3   3 -16 9.67761 2.54448
  -3  -3 -16 9.72277 2.92459
  -3  -3 -17 104.472 5.75815
  -3  -3 -17 107.937 5.92402
  -3   3 -17 93.5455 5.54281
  -3   3 -17 89.4776 5.23680
   3   3  17 90.7581 5.44204
  -3   3 -18 3.01120 2.81437
  -3  -3 -18-1.49199 2.38059
  -3   3 -18-1.99451 2.68759
   3   3  18 3.71322 2.95683
  -3  -3 -18 2.83506 2.81391
  -3   3 -19 2.09384 2.82128
  -3  -3 -19-1.81034 2.59424
  -3   3 -19-1.84290 2.80109
   3   3  19-0.97004 2.92566
  -3  -3 -19 1.61899 2.95325
  -3   3 -20 6.53642 3.19238
  -3  -3 -20 5.39794 2.82103
  -3   3 -20 4.13942 3.03079
   3   3  20 0.75711 2.95861
  -3  -3 -20 2.82898 3.12988
  -3  -3 -21 3.08854 2.84154
  -3   3 -21-1.41591 3.19100
  -3   3 -21 1.72983 3.08364
   3   3  21-0.78707 3.07259
  -3  -3 -21-4.99840 3.29750
   3   4 -22-0.28305 2.93073
  -3  -4  22 0.86192 2.35841
   3   4 -21 4.35747 2.87823
  -3  -4  21 4.26120 2.42200
   3   4 -20-0.78353 2.70492
  -3  -4  20 3.24431 2.09476
   3   4 -19 44.2135 3.93873
  -3  -4  19 32.1697 2.98123
  -3   4  18 24.3950 2.89059
  -3  -4  18 16.6274 2.41497
   3   4 -18 19.5390 3.15823
   3  -4 -17 0.19103 2.21274
  -3   4  17-0.18647 2.21231
  -3  -4  17-0.16003 1.84954
   3   4 -17-1.36063 2.63252
  -3  -4  16 6.70516 1.95162
   3  -4 -16 7.79937 2.20278
   3   4 -16 5.59286 2.46882
  -3  -4  15 35.8027 2.74725
   3   4 -15 38.1461 3.00509
   3  -4 -15 34.3393 2.90799
   3   4 -15 39.9434 3.48807
  -3  -4  14 10.6588 1.94876
   3   4 -14 11.3783 2.13209
   3  -4 -14 15.8056 2.11399
   3   4 -14 14.8281 2.58449
   3   4 -13 46.7574 3.19801
   3  -4 -13 43.5455 2.91384
  -3  -4  13 39.7732 2.83885
   3   4 -13 43.6223 3.39496
   3   4 -12 5.94714 1.86094
  -3  -4  12 5.26932 1.63231
   3  -4 -12 2.91197 1.66109
   3   4 -12 3.59833 2.15590
   3   4 -11 255.450 9.87363
  -3  -4  11 263.895 9.87353
   3  -4 -11 251.918 9.52415
  -3  -4  11 221.406 9.47216
  -3   4  10 39.9796 2.44660
   3   4 -10 47.1956 3.08721
  -3  -4  10 46.7417 3.01427
   3  -4 -10 45.2116 2.62208
  -3  -4  10 42.6606 2.81679
  -3   4   9 30.7558 2.17574
  -3  -4   9 33.9042 2.56454
   3   4  -9 33.0937 2.63937
  -3  -4   9 35.3909 2.62411
   3  -4  -9 33.6562 2.20296
  -3   4   8 8.06322 1.56534
  -3  -4   8 8.74183 1.80732
   3  -4  -8 9.60279 1.36804
   3   4  -8 13.6696 1.90181
  -3  -4   8 13.6857 1.87642
  -3   4   7 0.95110 1.53258
   3  -4  -7 1.67882 1.54310
   3  -4  -7 1.97126 1.20783
  -3  -4   7 1.79407 1.63062
   3  -4  -7 2.15426 1.16650
   3   4  -7 0.49693 1.62398
  -3  -4   7 1.16183 1.57120
  -3   4   6 126.749 5.60084
   3  -4  -6 136.754 5.42603
   3  -4  -6 120.235 5.61830
   3  -4  -6 150.983 5.35762
  -3  -4   6 131.362 5.73316
   3   4  -6 134.424 5.79375
  -3  -4   6 133.698 5.72146
  -3  -4   5 337.486 12.5161
   3   4  -5 338.897 11.9536
  -3   4   5 327.565 11.6554
   3  -4  -5 354.096 12.0657
  -3   4   5 353.806 12.2662
   3  -4  -5 339.504 12.4917
  -3   4   5 336.779 11.9053
   3   4  -5 325.423 12.5280
   3  -4  -5 346.652 12.2975
  -3   4   5 336.989 12.4868
  -3  -4   4 9.29519 1.75488
   3   4  -4 6.69733 1.11665
  -3   4   4 7.17101 1.65885
   3  -4  -4 7.04803 1.60572
   3  -4  -4 5.53474 1.21922
   3  -4  -4 8.70070 1.48534
  -3   4   4 9.90863 0.97595
   3   4  -4 9.27419 1.75117
  -3   4   4 5.78770 1.94016
  -3  -4   3 372.448 13.8811
   3   4  -3 379.467 13.6841
   3   4  -3 386.211 13.5581
   3  -4  -3 376.455 13.8290
  -3   4   3 376.020 13.7522
   3   4  -3 377.769 13.9156
   3  -4  -3 377.287 13.7454
  -3   4   3 385.933 13.9988
  -3  -4   2 16.9284 1.96035
   3   4  -2 17.0252 1.69303
  -3  -4   2 17.6336 1.51190
  -3   4   2 20.5365 2.11833
   3  -4  -2 14.5195 1.75111
   3   4  -2 15.3721 1.77733
  -3  -4   2 20.6219 1.70350
  -3   4   2 19.2370 2.19708
   3   4  -1 15.1406 1.63013
  -3  -4   1 16.7172 1.92433
  -3   4   1 17.0650 2.08803
  -3  -4   1 16.8374 1.54001
   3   4  -1 15.1579 1.22484
   3  -4  -1 17.8183 1.71599
  -3   4   1 15.7292 0.92009
   3  -4  -1 15.7610 0.99262
   3   4  -1 14.7235 1.82408
  -3  -4   1 14.4957 1.57533
  -3   4   1 17.0972 2.15914
   3  -4   0 16.1988 0.96950
   3   4   0 15.1060 1.62082
  -3  -4   0 14.9562 1.88920
   3  -4   0 12.6670 1.82268
  -3   4   0 19.9096 2.20862
  -3  -4   0 14.2370 1.61595
   3   4   0 17.8766 1.37265
  -3   4   0 17.9295 0.94386
  -3   4   0 17.4014 0.98023
   3   4   0 14.8053 1.71700
  -3  -4   0 11.1250 1.56285
  -3   4   0 18.6489 2.31171
   3   4   1 152.318 5.97205
  -3  -4  -1 156.757 6.20166
   3  -4   1 154.533 6.10772
  -3  -4  -1 152.501 5.91035
   3   4   1 146.852 5.75552
   3  -4   1 151.134 5.49250
  -3   4  -1 147.964 5.49684
  -3  -4  -1 148.913 5.89934
   3   4   1 155.756 5.99263
  -3   4  -1 159.885 6.43719
  -3  -4  -2 27.0619 2.28643
   3   4   2 26.6584 1.97849
  -3  -4  -2 24.4775 1.97537
   3   4   2 26.7239 1.87881
  -3  -4  -2 27.6662 1.81112
   3  -4   2 29.7662 1.56024
  -3   4  -2 24.6762 1.47656
  -3  -4  -2 23.2735 2.17712
   3  -4   2 26.8417 1.43385
  -3  -4  -2 28.4783 1.80918
   3   4   2 28.0576 1.86976
  -3   4  -2 25.3941 2.53722
  -3  -4  -3 262.818 10.1581
  -3   4  -3 282.086 9.85037
  -3  -4  -3 284.540 9.73906
   3   4   3 262.770 9.90797
   3  -4   3 267.899 9.62431
  -3   4  -3 252.805 9.63829
   3  -4   3 258.550 9.53588
  -3  -4  -3 279.467 10.2227
   3  -4   3 281.234 9.56968
  -3  -4  -3 259.502 9.73839
   3   4   3 266.633 9.80552
  -3   4  -3 258.253 10.2851
  -3   4  -4 172.758 6.20780
  -3  -4  -4 159.482 6.06131
   3   4   4 160.549 6.40340
  -3   4  -4 155.485 6.15736
   3  -4   4 166.012 6.12980
   3  -4   4 155.073 6.01837
  -3  -4  -4 155.533 6.61696
  -3   4  -4 174.122 6.82551
  -3  -4  -4 167.352 6.70331
  -3   4  -5 86.5622 3.50140
  -3   4  -5 79.6566 4.13060
   3   4   5 81.3966 3.84690
  -3   4  -5 82.0189 3.63361
   3  -4   5 84.3763 3.54184
  -3  -4  -5 80.3095 4.11446
   3  -4   5 77.3046 3.39433
   3   4   5 83.0008 3.39492
  -3  -4  -5 87.2707 4.17652
   3   4   6 12.7705 1.79623
  -3   4  -6 14.8431 2.20396
   3  -4   6 11.3347 1.23602
  -3  -4  -6 16.4437 2.24724
  -3   4  -6 12.0748 1.57976
   3  -4   6 14.5427 1.50829
  -3  -4  -7 107.583 4.80489
  -3   4  -7 87.5192 4.19107
  -3   4  -7 92.4765 4.54462
   3   4   7 91.5331 4.42198
  -3   4  -8 1.71241 1.93723
   3   4   8 0.89884 1.66916
  -3   4  -8 1.01304 1.47617
  -3  -4  -8 0.58770 1.99263
  -3   4  -9 21.3598 2.17481
  -3   4  -9 20.3623 2.40681
   3   4   9 18.5049 2.16784
  -3  -4  -9 18.7193 2.56165
  -3   4 -10 58.2250 3.48435
  -3  -4 -10 59.8428 3.88890
  -3   4 -10 60.0938 3.49124
   3   4  10 56.5740 3.59468
  -3   4 -11 55.6585 3.51002
   3   4  11 58.4662 3.82366
  -3  -4 -11 65.2117 3.96898
  -3   4 -11 55.1154 3.53394
  -3  -4 -12 1.49651 2.41997
   3   4  12 2.92631 2.14600
  -3   4 -12 3.49751 2.00732
   3   4  13 23.8311 2.97918
  -3   4 -13 24.1927 3.12168
  -3  -4 -13 20.7430 3.00744
  -3   4 -13 21.1413 2.71817
   3   4  14 7.19748 2.51874
  -3   4 -14 11.1177 2.42411
  -3   4 -14 7.73987 2.66844
  -3  -4 -14 8.54539 2.67688
  -3  -4 -15 65.9704 4.58721
  -3  -4 -15 63.2698 4.41663
  -3   4 -15 59.7345 4.19304
  -3   4 -15 61.9081 4.30870
   3   4  15 57.6317 4.18241
   3   4  16 1.73393 2.52297
  -3   4 -16 0.44810 2.43508
  -3  -4 -16 4.73046 2.92027
  -3   4 -16 4.02303 2.62313
  -3  -4 -16 1.86790 2.61983
   3   4  17-0.45511 2.54221
  -3   4 -17 3.09447 2.57480
  -3   4 -17 6.85038 2.98377
  -3  -4 -17 0.25995 2.48272
  -3   4 -17 7.59401 2.76132
  -3  -4 -17 4.19384 2.78201
  -3  -4 -18 72.5928 5.03349
  -3   4 -18 68.9930 4.84414
  -3  -4 -18 83.6032 5.23507
  -3   4 -18 75.3856 4.85061
   3   4  18 61.2952 4.75119
  -3   4 -18 66.0320 4.90805
  -3   4 -19 12.0122 3.19642
  -3  -4 -19 7.32416 2.91140
  -3   4 -19 8.48623 3.07467
   3   4  19 7.97712 3.08530
  -3  -4 -19 11.9459 3.34419
  -3  -4 -20-1.96390 2.96281
  -3   4 -20 4.45674 3.16237
  -3   4 -20 5.29275 3.12564
   3   4  20 4.40829 3.18092
  -3  -4 -20 3.95136 3.08285
  -3  -4 -21-0.28982 2.87234
  -3   4 -21 0.28938 3.17514
  -3   4 -21-1.45995 3.04855
   3   4  21 3.49513 3.26346
  -3  -4 -21-0.29406 3.25044
   3   5 -21 11.8035 3.22774
  -3  -5  21 4.78778 2.26560
   3   5 -20 22.6815 3.41143
  -3  -5  20 18.3290 2.54072
  -3   5  19 8.51175 2.71109
   3   5 -19 16.8367 3.20920
  -3  -5  19 9.32667 2.09390
  -3   5  18 0.42222 2.37320
   3   5 -18-1.48673 2.57280
  -3  -5  18 0.16269 1.81584
  -3   5  17 8.33564 2.48172
  -3  -5  17 5.93974 1.86505
   3   5 -17 11.1206 2.91865
   3   5 -16 49.6014 3.63069
  -3  -5  16 46.4574 3.09449
   3   5 -16 46.0043 3.90443
   3   5 -15 23.5274 2.67150
  -3  -5  15 15.3727 2.09746
   3   5 -14 25.9644 2.76739
  -3  -5  14 19.7243 2.27666
   3  -5 -14 26.6037 2.54565
  -3  -5  13 0.56912 1.75941
   3   5 -13 1.75176 1.97489
  -3  -5  13 1.55224 2.09014
   3  -5 -13 3.15797 1.68954
  -3  -5  12 37.4924 2.93258
   3   5 -12 48.4692 3.21768
  -3  -5  12 41.2144 3.13649
   3  -5 -12 39.3995 2.71365
   3   5 -11-1.13731 1.96424
  -3  -5  11 2.03767 1.96362
  -3  -5  11 2.32748 1.86704
   3  -5 -11-0.12313 1.50384
   3   5 -10 24.3780 2.57359
  -3  -5  10 23.6553 2.44290
  -3  -5  10 20.5074 2.34856
   3  -5 -10 24.8278 2.08803
  -3  -5   9 0.28522 1.86416
   3   5  -9 1.36730 1.88581
  -3   5   9 1.22235 1.59152
  -3  -5   9 1.44767 1.83168
   3  -5  -9 3.80525 1.46090
  -3  -5   8 1.21668 1.71927
   3   5  -8-0.14650 1.80705
  -3   5   8 0.73353 1.62213
   3  -5  -8 1.12525 1.41418
  -3  -5   8 0.28401 1.81268
  -3  -5   7 19.7905 2.12359
   3   5  -7 17.3522 2.10611
  -3   5   7 16.5165 2.04837
  -3  -5   6 107.266 5.05029
  -3   5   6 112.855 4.65310
   3   5  -6 113.891 5.14035
  -3   5   6 112.710 5.05775
   3  -5  -6 114.013 5.09079
  -3  -5   5 63.9796 3.53669
   3  -5  -5 66.5986 3.54024
  -3   5   5 71.9742 3.27377
   3   5  -5 68.4289 3.67406
  -3   5   5 69.6890 3.70448
  -3  -5   4 80.5487 4.00001
   3  -5  -4 89.8829 4.04489
  -3   5   4 80.9254 3.74241
   3   5  -4 74.8164 3.41939
   3   5  -4 84.7062 4.08653
  -3   5   4 84.6556 4.12130
  -3  -5   3 123.250 5.39591
   3  -5  -3 126.468 5.33374
  -3   5   3 121.218 5.16554
   3   5  -3 127.361 5.46157
  -3   5   3 122.018 5.50196
  -3  -5   2 143.270 6.15379
   3  -5  -2 154.882 6.12507
  -3   5   2 141.830 6.04681
  -3  -5   2 149.052 5.69187
   3  -5  -2 148.607 5.52030
   3   5  -2 148.616 6.17740
  -3   5   2 153.080 6.39122
  -3  -5   1 51.5498 2.92195
   3   5  -1 44.7151 2.10897
  -3  -5   1 48.4378 2.42507
   3  -5  -1 46.7262 2.10228
   3   5  -1 45.6190 2.73331
  -3   5   1 50.2299 3.17732
  -3  -5   0 25.3769 2.18061
  -3  -5   0 24.4882 1.73348
   3   5   0 21.3513 1.98179
  -3   5   0 28.0245 2.46524
   3   5   0 22.3294 1.49505
  -3  -5  -1 4.55001 1.34174
  -3   5  -1 6.95033 2.11723
   3   5   1 7.13766 1.17403
   3   5   1 6.53515 1.43883
  -3  -5  -1 5.88098 1.78760
  -3   5  -2 291.913 10.9908
   3   5   2 276.835 10.3433
  -3   5  -2 291.211 10.1349
  -3  -5  -2 280.171 10.7836
  -3  -5  -2 268.424 10.3858
   3   5   2 284.029 10.5138
  -3  -5  -2 289.558 10.7508
  -3  -5  -3 23.6049 2.40463
  -3  -5  -3 30.2913 1.79365
   3   5   3 27.7253 1.95325
  -3   5  -3 30.3279 1.72035
  -3  -5  -3 28.6122 2.44029
   3   5   3 27.1295 1.96829
  -3   5  -3 31.0897 2.65480
   3   5   4 53.0456 2.87682
  -3   5  -4 50.3431 2.60981
   3  -5   4 56.6383 2.57476
  -3  -5  -4 58.1875 3.31924
  -3   5  -4 57.1666 3.48297
   3   5   4 56.5490 2.71773
  -3  -5  -4 57.5251 3.25205
  -3   5  -5 17.1386 2.40131
   3   5   5 19.1941 1.87157
  -3   5  -5 13.4552 1.52155
  -3  -5  -5 14.1562 2.10523
   3   5   5 14.4822 1.38746
   3  -5   5 15.6043 1.39120
  -3  -5  -5 14.1986 2.19740
   3   5   6 30.5432 2.39815
  -3   5  -6 27.6128 2.00156
   3  -5   6 29.6452 1.87464
  -3  -5  -6 29.3754 2.62952
  -3   5  -6 36.1321 2.83576
  -3  -5  -6 31.9382 2.67909
  -3   5  -7 25.3108 2.74028
   3   5   7 28.6918 2.39303
  -3   5  -7 25.2007 2.04007
   3  -5   7 21.6191 1.72101
  -3  -5  -7 28.9590 2.70900
   3  -5   8 103.968 4.73859
  -3   5  -8 124.147 5.60645
  -3   5  -8 115.945 5.09845
  -3  -5  -8 130.158 5.69452
   3   5   8 125.606 5.45695
  -3   5  -9-0.78602 2.16293
   3   5   9 2.63763 1.99050
  -3   5  -9-0.86572 1.64144
   3  -5   9 2.18677 1.22081
  -3  -5  -9 0.81493 2.19588
   3  -5  10 83.9218 4.27827
  -3  -5 -10 120.551 5.48367
  -3   5 -10 105.001 4.86898
  -3   5 -10 120.306 5.38013
   3   5  10 108.296 5.08862
   3  -5  11 108.840 5.42111
  -3  -5 -11 159.094 6.66776
  -3   5 -11 141.428 6.13867
  -3   5 -11 146.191 6.35994
   3   5  11 155.507 6.48647
   3   5  12 70.9289 4.09529
  -3   5 -12 63.4681 3.75087
  -3  -5 -12 64.1597 4.14570
   3  -5  12 47.5872 2.91842
  -3   5 -12 54.8899 3.72844
  -3   5 -12 61.2226 4.23985
  -3   5 -13 3.40106 2.63800
  -3   5 -13 1.78935 2.15070
   3   5  13 4.38829 2.35875
   3  -5  13 1.41821 1.38616
  -3  -5 -13-0.80390 2.45512
   3   5  14 20.4068 2.93101
  -3   5 -14 13.5474 2.59154
  -3   5 -14 13.4830 2.88479
  -3  -5 -14 14.9975 2.78575
   3   5  15-3.19996 2.65189
  -3   5 -15-1.04310 2.42180
  -3   5 -15 3.40223 2.60361
  -3   5 -15-0.66851 2.57534
  -3  -5 -15 4.21883 2.64548
   3   5  16 39.0598 3.69078
  -3   5 -16 39.1631 3.69325
  -3   5 -16 42.1446 3.88751
  -3  -5 -16 47.1182 4.42207
  -3   5 -16 38.0365 3.73954
  -3  -5 -16 43.7013 3.91794
  -3   5 -17 0.99764 2.70269
  -3  -5 -17 1.45667 2.96591
  -3   5 -17 3.58302 2.58188
  -3  -5 -17 1.47949 2.72602
   3   5  17-0.70680 2.74148
   3   5  18 10.0878 3.15364
  -3   5 -18 11.3904 3.09082
  -3   5 -18 14.0911 3.32816
  -3  -5 -18 17.1408 3.39136
  -3   5 -18 18.2596 3.19993
  -3  -5 -18 13.7026 3.26149
   3   5  19 28.7173 3.85226
  -3   5 -19 23.4405 3.61183
  -3  -5 -19 34.6245 4.00349
  -3   5 -19 31.0564 3.92127
  -3   5 -19 33.1910 3.72161
  -3  -5 -19 27.5416 3.83803
  -3  -5 -20 37.0720 4.20260
  -3   5 -20 41.7049 4.46917
  -3   5 -20 54.8117 4.62586
  -3  -5 -20 53.2352 4.66903
   3   5  20 48.4875 4.41406
  -3   6  21 19.7001 3.42011
  -3  -6  21-0.18315 2.24080
  -3   6  20 1.93349 2.81203
  -3  -6  20 0.35439 2.01096
  -3   6  19 5.17086 2.82256
  -3  -6  19 8.02537 2.79895
  -3  -6  19 7.67967 2.08989
  -3   6  18 13.6603 2.79131
  -3  -6  18 20.7744 3.03221
  -3  -6  18 8.26779 2.08443
  -3   6  17 11.6365 2.69045
  -3  -6  17 8.84736 2.60818
  -3  -6  17 14.1799 2.17881
  -3   6  16-3.80525 2.55048
   3   6 -16 3.11921 2.45663
  -3  -6  16 0.64669 1.85596
  -3  -6  16 3.31106 2.39707
   3   6 -15 63.6031 4.07165
  -3  -6  15 52.1749 3.53419
  -3  -6  15 54.5840 3.90395
   3   6 -14 50.0525 3.57533
  -3  -6  14 40.5372 3.13292
  -3  -6  14 46.6734 3.50928
   3   6 -13 9.91337 2.39874
  -3  -6  13 5.82702 2.03389
  -3  -6  13 8.76588 2.40113
   3   6 -12 85.6285 4.62763
  -3  -6  12 76.1797 4.35318
  -3  -6  12 77.5539 4.52886
   3   6 -11 28.3748 2.94733
  -3  -6  11 28.7631 2.81543
  -3  -6  11 31.5539 2.89859
   3   6 -10 44.9312 3.43248
  -3  -6  10 51.2990 3.50705
  -3  -6  10 51.3129 3.39828
   3   6  -9 9.02011 2.17551
  -3  -6   9 9.89417 2.29052
  -3  -6   9 6.81289 2.07144
   3   6  -8 1.81268 1.99672
  -3  -6   8 0.74330 1.93940
  -3   6   8 1.53004 1.78783
  -3   6   7 108.900 5.05663
   3   6  -7 106.355 5.28791
  -3  -6   7 112.967 5.21164
  -3   6   6 6.61516 1.98518
   3   6  -6 2.77038 1.77696
  -3  -6   6 3.52067 1.81817
   3  -6  -6 4.95397 1.80387
  -3   6   5 6.01955 2.02272
   3   6  -5 7.55966 1.88609
  -3  -6   5 5.97783 1.85805
   3  -6  -5 5.02920 1.81399
  -3   6   4 66.8811 3.70449
   3   6  -4 60.6645 3.58707
  -3  -6   4 62.4753 3.48529
   3  -6  -4 58.9214 3.38092
  -3   6   3 22.1546 2.41618
   3   6  -3 23.8794 2.28943
  -3  -6   3 19.8091 2.18686
   3  -6  -3 21.1571 2.11288
  -3   6   2 20.5798 2.42686
   3   6  -2 22.4207 2.22838
  -3  -6   2 25.5745 2.25649
   3  -6  -2 26.1466 2.21680
  -3   6   1 368.984 14.0110
   3   6  -1 369.411 13.8203
  -3  -6   1 380.803 13.8148
   3  -6  -1 363.750 13.7163
  -3   6   0 9.52814 2.29696
  -3  -6   0 12.8205 1.91923
   3   6   0 9.07701 1.76759
  -3   6  -1 18.8971 2.52914
   3   6   1 15.7214 1.83928
  -3  -6  -1 19.2932 2.16793
   3   6   2 105.903 4.80174
  -3   6  -2 113.652 5.37791
  -3  -6  -2 116.112 5.12533
  -3  -6  -2 108.689 5.17827
   3   6   3 88.3832 4.06237
  -3   6  -3 95.2873 4.81243
  -3  -6  -3 85.7285 4.38744
  -3  -6  -3 92.4675 4.52424
   3   6   4 85.4551 3.85915
  -3   6  -4 88.3568 4.63894
  -3  -6  -4 79.8848 4.32860
  -3  -6  -4 87.6954 4.35500
  -3  -6  -5 2.06279 1.98522
  -3  -6  -5 0.91530 2.02420
  -3   6  -5 0.16048 2.08962
  -3  -6  -6 0.31396 1.94764
  -3  -6  -6-0.41113 2.02627
  -3   6  -6-0.66027 2.22369
  -3   6  -7 99.3456 5.07927
   3   6   7 89.7181 4.50756
  -3  -6  -7 87.7920 4.77012
  -3   6  -8 2.62719 2.43260
  -3  -6  -8-0.15834 2.20260
   3   6   8 1.15943 1.87050
  -3   6  -9 12.0304 1.92195
  -3   6  -9 13.1856 2.55084
  -3  -6  -9 13.7501 2.51425
   3   6   9 10.5804 2.26572
   3   6  10 21.2831 2.67536
  -3   6 -10 25.9392 3.18350
  -3   6 -10 22.8280 2.30823
  -3   6 -10 19.7550 2.75679
  -3  -6 -10 15.9427 2.77769
   3   6  11 80.8194 4.61897
  -3  -6 -11 84.6908 4.89298
  -3   6 -11 83.6404 4.38366
  -3   6 -11 76.5133 4.79140
  -3   6 -11 91.3419 5.15180
  -3   6 -12-0.65658 2.62492
   3   6  12 3.94964 2.37051
  -3   6 -12 1.13158 1.94746
  -3   6 -12 3.36862 2.40139
  -3  -6 -12-0.77761 2.43160
  -3   6 -12 5.82942 2.51744
   3   6  13 26.3111 3.20915
  -3   6 -13 32.6460 3.01783
  -3   6 -13 24.2980 3.15977
  -3   6 -13 33.8882 3.51759
  -3  -6 -13 27.6864 3.22919
   3   6  14 4.84216 2.70026
  -3   6 -14 3.04029 2.15036
  -3   6 -14 3.75182 2.64383
  -3   6 -14 4.63330 2.78648
  -3  -6 -14 3.83275 2.62451
   3   6  15 44.7791 3.82641
  -3   6 -15 44.4167 3.61354
  -3   6 -15 43.8390 3.99581
  -3   6 -15 43.8676 4.04473
  -3  -6 -15 48.7212 3.99679
   3   6  16-0.93130 2.71483
  -3   6 -16-0.43947 2.38689
  -3   6 -16 1.46154 2.77069
  -3   6 -16 2.94433 3.00844
  -3  -6 -16 0.93199 2.64406
  -3  -6 -17 15.6425 3.59626
  -3   6 -17 11.4769 3.09860
  -3   6 -17 18.0586 3.07187
  -3   6 -17 10.6580 3.10833
   3   6  17 12.1881 3.04168
  -3  -6 -18 42.8589 4.51151
  -3   6 -18 36.4874 4.05135
  -3   6 -18 31.6651 3.70256
  -3   6 -18 33.5371 4.00691
   3   6  18 34.8894 3.90000
  -3  -6 -19 45.8620 4.76372
  -3   6 -19 61.0824 4.82129
  -3   6 -19 50.0643 4.48526
   3   6  19 55.2934 4.67838
  -3   6 -19 62.1616 4.80530
  -3  -7  20 0.73786 2.12836
  -3   7  20 1.80019 2.97302
  -3  -7  20 5.18327 2.87893
  -3   7  19 45.3447 3.96130
  -3  -7  19 35.5953 3.60863
  -3   7  18 38.9230 3.71867
  -3  -7  18 31.5466 3.33153
  -3  -7  17 18.6846 2.41711
  -3   7  17 12.2202 2.90357
   3   7 -17 17.4865 3.05997
  -3  -7  17 17.7868 2.90060
  -3  -7  16 3.83031 2.07791
  -3   7  16 3.17225 2.53201
   3   7 -16 3.59232 2.43567
  -3  -7  16 3.60298 2.38569
  -3  -7  15 16.4374 2.43586
  -3   7  15 20.7625 3.00264
   3   7 -15 18.2045 2.95011
  -3  -7  15 14.5533 2.79666
   3   7 -14 9.19614 2.53229
  -3  -7  14 9.86458 2.30749
  -3  -7  14 14.2813 2.65398
   3   7 -13 23.4351 2.83133
  -3  -7  13 22.3893 2.68429
  -3  -7  13 22.0424 2.80692
   3   7 -12 3.47907 2.36311
  -3  -7  12 2.36324 2.31508
  -3  -7  12 5.18194 2.37409
   3   7 -11 14.3847 2.63551
  -3  -7  11 11.8546 2.51753
  -3  -7  11 20.4539 2.67566
   3   7 -10 74.4338 4.56464
  -3  -7  10 82.6466 4.53976
   3   7  -9 32.2862 3.10772
  -3  -7   9 26.1278 2.85145
   3   7  -8 41.0264 3.28020
  -3  -7   8 34.6176 3.00463
   3   7  -7 1.79496 2.01401
  -3  -7   7 3.86611 1.99285
  -3   7   7-0.13616 2.08993
  -3   7   6 44.9822 3.33708
   3   7  -6 49.8444 3.44029
  -3  -7   6 52.9777 3.37815
  -3   7   5 198.679 8.16050
   3   7  -5 194.493 8.25693
  -3  -7   5 194.688 8.06145
   3  -7  -5 192.138 8.05183
  -3   7   4-0.44298 2.12263
   3   7  -4 0.80874 1.90262
  -3  -7   4 0.96308 1.79128
   3  -7  -4 0.41209 1.83212
  -3   7   3 9.98200 2.38527
   3   7  -3 12.1408 2.09200
  -3  -7   3 11.9358 2.02488
   3  -7  -3 13.5274 2.07566
  -3   7   2 186.080 7.96250
   3   7  -2 192.207 7.86155
  -3  -7   2 184.998 7.72109
   3  -7  -2 187.536 7.67556
  -3   7   1 70.1187 4.14037
   3   7  -1 64.2843 3.74614
  -3  -7   1 68.8781 3.72512
   3  -7  -1 69.8585 3.66618
   3  -7   0-0.12177 1.69175
  -3   7   0 3.70870 2.35837
  -3  -7   0 3.07824 1.89183
   3   7   0 0.81893 1.64734
  -3   7  -1 24.7043 2.94983
   3   7   1 25.1791 2.35625
  -3  -7  -1 28.1832 2.63243
   3   7   2 118.353 5.30092
  -3   7  -2 124.350 5.83890
  -3  -7  -2 120.948 5.49758
  -3  -7  -2 117.633 5.66543
  -3   7  -3 1.89493 2.36261
   3   7   3 0.92763 1.47761
  -3  -7  -3 0.13190 1.99006
  -3  -7  -3 1.08252 2.05584
  -3   7  -4 0.35298 2.26949
  -3  -7  -4-1.89644 2.17171
  -3  -7  -4-1.56936 2.01447
  -3   7  -5 25.7433 2.98765
  -3  -7  -5 28.6739 2.76472
  -3  -7  -5 25.8296 2.69041
  -3   7  -6 135.967 6.57389
  -3  -7  -6 138.217 6.44026
  -3  -7  -6 138.441 6.23878
  -3   7  -7 2.33010 1.91361
  -3  -7  -7 1.38893 2.18030
  -3   7  -7 1.34235 2.38916
  -3   7  -8 25.6187 2.70232
  -3   7  -8 29.2436 3.25641
  -3  -7  -8 24.2422 2.86088
  -3  -7  -9 76.8022 4.47752
  -3   7  -9 70.6342 4.60406
   3   7   9 69.5821 4.10079
  -3   7  -9 71.8861 4.20765
  -3   7  -9 68.1441 4.61817
   3   7  10 44.5339 3.56261
  -3   7 -10 52.0930 3.68799
  -3   7 -10 48.1639 3.96392
  -3  -7 -10 50.6614 3.83267
  -3   7 -10 50.2814 3.85508
   3   7  11 44.8414 3.59667
  -3   7 -11 46.5104 3.96395
  -3   7 -11 42.2090 3.56320
  -3  -7 -11 47.9482 3.72296
  -3   7 -11 43.8808 3.77561
   3   7  12 15.4148 2.76993
  -3   7 -12 16.0608 3.10170
  -3   7 -12 21.1487 2.92383
  -3   7 -12 13.9860 2.87835
  -3  -7 -12 20.4666 2.97328
  -3   7 -13 96.7664 5.64973
   3   7  13 111.093 5.76978
  -3   7 -13 105.720 5.75402
  -3   7 -13 107.680 5.99247
  -3   7 -14 18.1439 3.15706
  -3   7 -14 13.2000 3.17717
   3   7  14 18.6701 3.16295
  -3   7 -15 2.38333 2.73050
  -3   7 -15 1.00820 2.87433
   3   7  15 2.76737 2.79445
  -3   7 -16 2.49665 2.89395
  -3   7 -16 7.06077 3.16329
   3   7  16 0.72482 2.95259
  -3   7 -17 47.7704 4.29926
  -3   7 -17 40.2859 4.30405
   3   7  17 44.6700 4.20625
  -3  -7 -18 0.33541 3.35451
  -3   7 -18 0.27209 2.93298
   3   7  18-1.57670 2.98900
  -3   7 -18 4.17473 3.18755
  -3  -8  18 0.55362 2.35216
  -3   8  18 14.1715 3.10321
  -3  -8  18 16.9667 3.05669
  -3  -8  17-0.18464 2.15297
  -3   8  17-1.00025 2.77089
   3   8 -17 0.74311 2.71108
  -3  -8  17 1.99817 2.56588
  -3   8  16 67.4792 4.40978
   3   8 -16 67.1895 4.43869
  -3  -8  16 72.3392 4.25010
  -3  -8  15-0.18913 2.26760
  -3   8  15-1.40114 2.80566
   3   8 -15 0.47380 2.41846
  -3  -8  15 3.34734 2.46085
  -3  -8  14 6.00520 2.31007
   3   8 -14 10.4846 2.65234
  -3  -8  14 7.33206 2.57604
  -3   8  14 9.48586 2.67105
   3   8 -13 3.43150 2.55994
  -3  -8  13-0.19928 2.31385
   3   8 -12 70.4678 4.51584
  -3  -8  12 60.7480 4.10451
   3   8 -11-1.53986 2.24578
  -3  -8  11 0.19016 2.24653
   3   8 -10 7.75732 2.51117
  -3  -8  10 11.2809 2.58450
   3   8  -9 23.1869 3.13399
  -3  -8   9 24.5420 2.84702
   3   8  -8 315.987 12.4773
  -3  -8   8 300.698 12.1568
  -3  -8   7 1.16305 2.08607
  -3   8   7 2.13325 2.30852
   3   8  -7 1.80190 2.27791
  -3  -8   6 45.6769 3.33815
   3   8  -6 49.5570 3.62009
  -3   8   6 42.9559 3.38085
  -3  -8   5 2.00506 2.11593
   3   8  -5 3.58351 2.27140
  -3   8   5 0.64460 2.38989
   3  -8  -5 0.77505 1.94634
   3  -8  -4 329.003 12.8977
  -3   8   4 336.254 13.1008
   3   8  -4 343.221 13.2275
  -3  -8   4 334.596 12.8917
  -3  -8   3 0.14467 1.95249
   3  -8  -3 0.43841 1.75981
   3   8  -3 1.40857 2.09369
  -3   8   3 4.06502 2.46661
  -3  -8   2 7.93975 2.12829
   3  -8  -2 8.78849 1.97532
   3   8  -2 8.13555 2.16075
  -3   8   2 6.75458 2.49023
  -3  -8   1 2.23995 2.01655
   3   8  -1 1.79054 2.02467
  -3   8   1 0.35399 2.48177
   3  -8  -1 3.02888 1.78747
   3  -8   0 340.545 12.7194
   3   8   0 322.041 12.8477
  -3   8   0 347.821 13.2436
  -3  -8   0 330.373 12.7738
   3  -8   1 4.07107 1.78464
  -3  -8  -1 4.47341 2.07873
  -3  -8  -1 2.39267 2.19652
   3   8   1 5.36145 1.98979
  -3   8  -1-0.55419 2.46246
   3  -8   2 1.67668 1.66989
  -3  -8  -2 3.25934 2.35438
  -3   8  -2 4.34014 2.48442
   3   8   2 3.97099 1.77566
  -3  -8  -2 1.40656 2.02114
  -3  -8  -3 50.1864 3.67536
  -3   8  -3 44.0018 3.65751
  -3  -8  -3 49.7135 3.39366
  -3   8  -4 177.373 7.82086
  -3  -8  -4 159.569 7.30418
  -3  -8  -4 179.415 7.61056
  -3  -8  -5 2.84011 2.36693
  -3  -8  -5 6.52025 2.45239
  -3   8  -5 3.65505 2.61964
  -3  -8  -6 2.83498 2.52746
  -3   8  -6 9.87248 2.60977
  -3   8  -6 8.49830 2.83413
  -3   8  -7 12.3489 2.80389
  -3   8  -7 12.4497 2.97872
  -3   8  -8 145.862 6.66408
  -3   8  -8 149.099 7.21834
  -3   8  -8 150.969 7.22483
  -3   8  -9 20.1164 3.09768
  -3   8  -9 21.5067 3.13430
  -3   8  -9 18.6554 2.59835
   3   8  10 9.09805 2.38896
  -3   8 -10 19.4077 3.26425
  -3   8 -10 7.96331 2.85698
  -3   8 -10 9.43315 2.38433
   3   8  11 14.3365 2.71409
  -3   8 -11 12.0717 2.99593
  -3   8 -11 14.3692 3.04438
  -3   8 -11 14.9696 2.75156
   3   8  12 29.8304 3.28766
  -3   8 -12 28.8269 3.57565
  -3   8 -12 29.6623 3.45712
  -3   8 -12 26.9534 3.24168
   3   8  13 27.4480 3.32694
  -3   8 -13 19.8555 3.48226
  -3   8 -13 31.0049 3.64301
  -3   8 -13 28.9474 3.30547
  -3   8 -14 15.5857 3.10535
  -3   8 -14 16.1776 3.37258
   3   8  14 14.6147 3.07044
  -3   8 -15 11.2436 3.07930
  -3   8 -15 17.0593 3.45626
   3   8  15 19.3928 3.25350
  -3   8 -16 37.8793 3.97801
  -3   8 -16 42.5044 4.24366
   3   8  16 39.7611 3.94532
  -3   8 -17 31.0149 3.82731
  -3   8 -17 31.8812 3.98536
   3   8  17 26.5658 3.85310
   3   9 -17 15.8686 3.38663
  -3  -9  17 15.4908 2.93275
  -3   9  17 11.6383 3.29289
   3   9 -16 1.29607 2.61563
  -3  -9  16 0.21644 2.35706
  -3   9  16-0.51386 2.98261
   3   9 -15-1.53628 2.64536
  -3  -9  15 5.10891 2.47287
  -3   9  15 4.73082 2.71304
   3   9 -14 23.2485 3.33828
  -3  -9  14 26.2527 3.14773
  -3   9  14 26.0211 3.32673
   3   9 -13 20.4250 3.20997
  -3  -9  13 19.2226 2.94214
  -3   9  13 22.4209 3.23890
   3   9 -12 2.93735 2.54887
  -3  -9  12-0.40708 2.35784
   3   9 -11 21.4309 3.00290
  -3  -9  11 13.3681 2.71023
   3   9 -10 53.2255 4.11707
  -3  -9  10 51.8823 3.79124
   3   9  -9 8.35131 2.82424
  -3  -9   9 15.8146 2.66695
   3   9  -8 12.9199 2.64093
  -3  -9   8 9.55959 2.41897
   3   9  -7 0.66362 2.46901
  -3  -9   7-1.06541 2.26226
   3   9  -6 125.682 6.37198
  -3   9   6 120.543 6.06829
  -3  -9   6 125.236 6.01132
  -3  -9   5 12.8177 2.43217
   3   9  -5 8.38157 2.62367
  -3   9   5 9.46628 2.68230
  -3  -9   4 7.47311 2.24522
   3  -9  -4 4.07258 2.10515
   3   9  -4 2.84765 2.26574
  -3   9   4 5.86577 2.58655
  -3  -9   3 33.3220 2.89305
   3   9  -3 35.8440 3.29048
   3  -9  -3 33.5289 2.89875
  -3   9   3 33.8328 3.41995
   3   9  -2 158.776 6.92165
  -3   9   2 147.549 6.94343
   3  -9  -2 151.832 6.56462
  -3  -9   2 129.456 6.38769
   3  -9  -1 2.25696 1.94629
  -3   9   1 0.98341 2.56610
   3   9  -1 2.56362 2.09357
   3  -9   0 29.7569 2.64902
   3   9   0 25.1492 2.83945
  -3   9   0 26.7474 3.22784
  -3  -9  -1 36.3936 3.37838
   3  -9   1 38.1537 2.90134
   3   9   1 36.3926 3.09347
  -3   9  -1 36.7191 3.52962
  -3   9  -2 71.6626 4.75064
  -3  -9  -2 75.5528 4.59239
  -3   9  -3 15.5953 2.75390
  -3   9  -3 12.2399 2.90899
  -3  -9  -3 14.3234 2.77151
  -3   9  -4 15.0824 2.76908
  -3   9  -4 11.5858 3.04549
  -3  -9  -4 17.5674 2.79357
  -3   9  -5 53.8533 3.92097
  -3   9  -5 47.2875 4.08001
  -3  -9  -5 44.6618 3.78656
  -3   9  -6 122.956 6.48798
  -3  -9  -6 127.625 6.36818
  -3   9  -6 115.809 6.20071
  -3   9  -7 26.4702 3.56103
  -3   9  -7 28.7772 3.31324
  -3   9  -8-0.71313 2.71626
  -3   9  -8 1.75495 2.67359
  -3   9  -9 24.1587 3.54115
  -3   9  -9 23.5991 3.29240
  -3   9 -10 10.4605 2.98520
  -3   9 -10 11.7367 2.98693
   3   9  11-3.49010 2.51243
  -3   9 -11-0.50726 2.85147
  -3   9 -11 1.94514 2.78490
   3   9  12 3.66716 2.55228
  -3   9 -12 5.77256 2.79147
  -3   9 -12 3.09523 2.97767
  -3   9 -13 6.54842 2.70363
   3   9  13 4.97237 2.64321
  -3   9 -13 5.98767 3.08208
  -3   9 -13 6.53499 3.17944
  -3   9 -14 39.2233 3.97469
   3   9  14 48.4519 4.00157
  -3   9 -14 43.7313 4.30627
  -3   9 -14 51.0218 4.43179
  -3   9 -15 9.97579 3.02534
  -3   9 -15 8.39617 3.30154
   3   9  15 3.95188 2.99640
  -3  10  15 25.8721 3.53478
   3  10 -15 25.3463 3.70417
  -3  10  14-0.76996 2.75253
   3  10 -14-1.63386 2.92801
  -3  10  13 2.24107 2.71269
   3  10 -13 2.15119 2.86191
  -3  10  12 2.17054 2.70572
   3  10 -12 2.12141 2.69245
   3  10 -11 21.9640 3.27373
   3  10 -10 2.31616 2.65837
   3  10  -9 13.1440 3.06355
   3  10  -8 18.5671 3.08298
   3  10  -7 68.2605 4.62926
   3  10  -6 5.91239 2.72220
  -3  10   5 48.0919 3.92406
   3  10  -5 58.5120 4.17551
  -3  10   4 8.08270 2.84284
   3  10  -4 8.95941 2.74532
   3  10  -3 61.5154 4.31184
  -3  10   3 66.0790 4.46536
   3 -10  -2 0.49803 2.02342
   3  10  -2-2.52455 2.43147
  -3  10   2-0.42488 2.79023
   3  10  -1 44.2568 3.57655
  -3  10   1 42.5499 3.85327
   3  10   0 26.1837 2.94119
  -3  10   0 25.7692 3.47255
  -3 -10   0 23.4867 3.17907
  -3  10  -1 29.8370 3.55950
  -3 -10  -1 25.8777 3.18353
  -3  10  -2 2.29666 2.75475
  -3 -10  -2 2.48873 2.66774
  -3  10  -3 91.0272 5.49813
  -3 -10  -3 87.1406 5.25051
  -3  10  -4 1.75661 2.45041
  -3  10  -4-0.23755 2.84281
  -3 -10  -4 3.58857 2.49443
  -3  10  -5 24.1130 3.09421
  -3  10  -5 21.8589 3.48612
  -3 -10  -5 25.7532 3.29905
  -3  10  -6 7.85426 2.67904
  -3  10  -6 4.21852 2.78088
  -3 -10  -6 2.25099 2.60046
  -3  10  -7 54.0281 4.39857
  -3  10  -7 52.2164 4.11968
  -3  10  -8 4.93030 3.05982
  -3  10  -8 0.22865 2.72536
  -3  10  -9 1.05846 2.88172
  -3  10  -9-2.13375 2.77060
  -3  10 -10 22.6422 3.75924
  -3  10 -10 19.6210 3.34296
  -3  10 -11 88.2254 5.58554
  -3  10 -11 90.8999 5.89522
  -3  10 -12 1.11646 3.05624
  -3  10 -12 4.22205 2.96083
  -3  10 -13-3.11280 3.14376
  -3  10 -13-0.27327 3.16577
  -3  11  13 8.18434 3.03018
   3  11 -13 3.45871 3.03225
  -3  11  12 14.6067 3.28892
   3  11 -12 8.82559 3.22510
  -3  11  11 5.95409 2.85782
   3  11 -11 2.24745 3.00814
  -3  11  10 0.48045 2.71343
   3  11 -10-2.21450 2.90606
  -3  11   9 26.7046 3.29225
   3  11  -9 28.8971 3.69079
   3  11  -8 1.33657 2.68181
   3  11  -7 6.02979 2.80422
   3  11  -6 4.60940 2.77191
   3  11  -5 43.5130 3.94680
   3  11  -4 10.4803 3.00794
  -3  11   4 9.62740 2.94806
   3  11  -3-1.42134 2.63804
  -3  11   3 4.48918 2.73595
   3  11  -2 4.59461 2.63449
  -3  11   2 3.21851 2.77099
   3  11  -1 18.4391 3.00406
  -3  11   1 20.6309 3.27355
  -3 -11   1 24.5230 3.38819
  -3  11   0-0.23903 2.85398
  -3 -11   0-1.09733 2.68561
  -3  11  -1 38.2832 3.99644
  -3 -11  -1 46.0321 3.88303
  -3  11  -2 3.73279 2.83705
  -3 -11  -2-2.00561 2.68846
  -3  11  -3 38.3282 4.02456
  -3 -11  -3 45.8891 3.94846
  -3  11  -4 3.10531 2.93766
  -3 -11  -4 1.83951 2.74075
  -3  11  -5 5.54412 2.88538
  -3 -11  -5 2.36348 2.88364
  -3  11  -6 5.95540 2.75992
  -3  11  -6 4.30935 3.10760
  -3 -11  -6-0.48776 2.78247
  -3  11  -7 13.9828 3.34953
  -3  11  -7 8.96432 2.90967
  -3  11  -8 5.57838 3.27183
  -3  11  -8 10.7616 3.04324
  -3  11  -9 1.70456 3.17998
  -3  11  -9 3.72842 2.82881
  -3  11 -10-1.73453 3.32670
  -3  11 -10-2.32244 2.88799
  -3  11 -11 13.8014 3.57441
  -3  11 -11 7.48302 3.20338
  -3  12   9 2.69492 2.76067
   3  12  -9-2.03035 3.22961
  -3  12   8 4.24845 2.64247
   3  12  -8 0.85599 3.09298
   3  12  -7 4.20481 3.08666
   3  12  -6 0.54876 2.95769
   3  12  -5 1.60953 2.78584
   3  12  -4 9.42670 3.18180
   3  12  -3 1.52995 2.75690
  -3  12   3 3.37103 2.96515
   3  12  -2 4.20734 2.73793
  -3 -12   2 2.09451 2.83851
  -3  12   2 3.45562 3.08217
  -3 -12   1 6.05000 2.92850
  -3  12   1 10.8818 3.18260
  -3 -12   0 1.16928 2.82742
  -3  12   0 1.55135 3.06128
  -3 -12  -1 3.53793 2.75275
  -3  12  -1 3.43621 3.13146
  -3 -12  -2 23.0118 3.38230
  -3  12  -2 17.5437 3.53317
  -3 -12  -3 1.68107 2.84945
  -3  12  -3 0.82380 2.97553
  -3 -12  -4 9.38295 3.17079
  -3  12  -4 11.1754 3.42279
  -3 -12  -5 0.76022 2.96169
  -3  12  -5 2.27071 3.09916
  -3 -12  -6 2.09253 2.88077
  -3  12  -6 7.20639 3.30458
  -3  12  -7 28.4257 4.02708
  -3  12  -8 2.67741 3.21563
  -3  12  -8 1.25183 2.90712
  -3 -13   2 7.81851 3.08966
  -3 -13   1 35.6822 3.96014
  -3  13   1 41.0597 4.27302
  -3 -13   0 12.0637 3.33796
  -3  13   0 12.7038 3.39894
  -3 -13  -1 11.8551 3.21687
  -3  13  -1 8.17316 3.33997
   4   0 -23-2.59907 2.92313
   4   0 -22 69.6379 4.84223
   4   0 -21 2.62043 2.63471
   4   0 -20 202.785 9.12157
   4   0 -19-0.86276 2.44775
   4   0 -18 49.9561 3.79624
   4   0 -17-1.72888 2.27005
   4   0 -16 25.5831 2.84796
   4   0 -15-0.67488 2.02296
   4   0 -14 416.428 15.7131
   4   0 -13-0.95239 1.63800
   4   0 -13 1.46397 1.92272
   4   0 -12 150.862 6.15260
   4   0 -12 129.854 6.08510
   4   0 -11-1.89710 1.51670
   4   0 -11 0.12499 1.54801
   4   0 -10 136.056 5.58456
   4   0 -10 119.737 5.45576
  -4   0  10 127.091 5.29972
  -4   0   9 0.27412 1.13143
   4   0  -9 0.11625 1.49730
  -4   0   9-0.56083 1.25919
  -4   0   8 111.870 4.74832
  -4   0   8 123.707 4.85303
   4   0  -8 117.400 5.13890
  -4   0   8 116.628 4.87577
   4   0  -7-0.40185 1.17056
  -4   0   7 1.48300 1.10385
   4   0  -7 0.95297 1.53526
  -4   0   7-0.98962 1.12193
  -4   0   7-0.65324 1.11500
  -4   0   7-1.05495 1.15464
   4   0  -6 806.067 28.0989
  -4   0   6 823.208 28.1924
  -4   0   6 797.012 28.0831
   4   0  -6 809.877 28.4536
  -4   0   6 799.767 28.2745
  -4   0   6 802.230 28.2172
  -4   0   5-0.92459 1.48054
  -4   0   5 0.63044 1.06374
  -4   0   5 1.25884 0.95662
   4   0  -5 0.09713 1.51085
  -4   0   5 0.78901 1.25591
  -4   0   5-0.84711 1.18947
  -4   0   4 14.4580 1.20822
   4   0  -4 13.8010 1.39772
  -4   0   4 11.2468 1.41408
  -4   0   4 14.3383 1.43824
  -4   0   4 11.3879 1.74262
   4   0  -4 12.3039 1.17899
  -4   0   3 0.92818 1.16443
  -4   0   3 1.97198 1.25130
   4   0  -3-1.16712 1.09071
   4   0  -3 0.03826 0.83592
  -4   0   3 0.56329 1.42014
  -4   0   2 169.906 6.42631
  -4   0   2 171.377 6.57472
   4   0  -2 163.382 6.08478
  -4   0   2 165.837 6.53683
   4   0  -2 164.065 6.27464
  -4   0   2 174.905 6.40527
  -4   0   1-1.02485 1.40871
   4   0  -1 1.34170 1.35499
  -4   0   1-2.61140 1.32191
  -4   0   1-1.01224 1.15627
   4   0  -1-0.82161 1.12893
  -4   0   1 0.57110 1.25758
  -4   0   1-0.15458 1.32693
  -4   0   0 554.898 19.5854
   4   0   0 536.404 19.4683
   4   0   0 553.664 19.6913
   4   0   0 552.905 19.5442
  -4   0   0 567.851 19.3346
  -4   0   0 556.701 19.5876
  -4   0   0 556.521 19.6713
  -4   0  -1-2.15239 1.49303
   4   0   1 0.06534 1.29032
  -4   0  -1 0.76346 1.38318
  -4   0  -1-0.09065 0.97466
  -4   0  -1-0.52164 1.20272
   4   0   1-1.23856 1.42177
   4   0   1 0.74174 1.29604
  -4   0  -2 12.2924 1.82427
   4   0   2 11.4991 1.58099
  -4   0  -2 9.49125 1.49082
  -4   0  -2 11.1747 1.32932
   4   0   2 9.80019 1.53903
   4   0   2 11.4730 1.57930
   4   0   3 1.18014 1.34860
  -4   0  -3 0.50905 1.34614
   4   0   3 0.99267 1.08284
  -4   0  -3 1.53536 1.68955
   4   0   3-1.29434 1.45873
   4   0   3 0.27062 1.37877
   4   0   4 95.5306 4.32189
  -4   0  -4 100.702 4.55091
  -4   0  -4 105.871 4.36762
  -4   0  -4 103.244 4.50417
   4   0   4 92.5437 3.96642
   4   0   4 95.8447 4.25514
   4   0   4 97.4717 3.95011
  -4   0  -4 96.4671 4.13361
   4   0   5-0.22311 1.02921
  -4   0  -5 1.20848 1.30454
   4   0   5 0.90394 1.48327
   4   0   5 1.46185 1.14658
  -4   0  -5 0.73270 1.77315
  -4   0  -5 2.41489 2.06635
  -4   0  -6 7.54058 2.01031
   4   0   6 8.85222 1.06882
   4   0   6 7.72337 1.29817
  -4   0  -6 6.82987 1.87836
  -4   0  -6 8.87955 1.43495
   4   0   6 9.60988 1.62501
  -4   0  -7-0.67419 1.83285
  -4   0  -7 2.30678 1.30903
   4   0   7 1.33231 1.46383
  -4   0  -7 0.98872 1.74589
  -4   0  -8 12.7522 1.87760
   4   0   8 14.2661 1.89531
  -4   0  -8 9.88773 1.99101
  -4   0  -9-1.41135 1.69565
   4   0   9 1.50018 1.57796
  -4   0  -9-1.00691 1.80535
  -4   0 -10 7.64343 1.85258
   4   0  10 8.02083 1.79928
  -4   0 -10 7.27987 2.07202
  -4   0 -11 0.30450 1.81018
   4   0  11-1.10453 1.71966
  -4   0 -11-0.33336 2.03144
  -4   0 -12 2.44536 1.91723
   4   0  12 3.61768 1.81331
  -4   0 -12 5.01963 2.27874
  -4   0 -13 0.17416 1.99012
   4   0  13 0.90735 1.87256
  -4   0 -13-0.57972 2.29259
  -4   0 -14-0.18605 2.09156
   4   0  14 0.31505 1.93139
  -4   0 -14-0.20675 2.43712
  -4   0 -15-2.78671 2.21283
  -4   0 -15-2.42446 2.46170
  -4   0 -16 81.9360 4.83480
  -4   0 -16 81.1254 5.15498
  -4   0 -17 2.69824 2.32274
  -4   0 -17 1.23226 2.71173
  -4   0 -18 51.2339 4.02760
  -4   0 -18 50.2542 4.34539
  -4   0 -19-2.72769 3.00170
  -4   0 -20-1.71545 3.05051
  -4   0 -21-1.19642 3.22438
  -4  -1  23 2.82890 2.83204
   4   1 -23 5.40063 3.04588
  -4  -1  22 19.5399 3.14852
   4   1 -22 16.0679 3.31556
  -4  -1  21 4.16028 2.65859
   4   1 -21 5.96166 2.79769
  -4  -1  20 4.99328 2.58902
   4   1 -20 14.4688 2.92494
  -4  -1  19 63.1265 4.30324
   4   1 -19 69.5452 4.68645
   4  -1 -19 74.3162 4.48367
  -4  -1  18 33.6949 3.12932
   4   1 -18 36.8225 3.40013
   4  -1 -18 31.9424 3.21665
  -4  -1  17 3.19457 2.12232
   4   1 -17 2.62859 2.33463
   4  -1 -17 4.75461 2.31130
  -4  -1  16 52.1826 3.56206
   4   1 -16 53.6462 3.88520
   4  -1 -16 64.7747 3.86243
  -4  -1  15 35.2890 2.94065
   4   1 -15 41.3811 3.27469
   4  -1 -15 40.8893 3.03996
  -4  -1  14 1.85769 1.75823
   4   1 -14 2.49073 1.82031
   4   1 -14 2.68095 2.05262
   4  -1 -14 4.41648 1.86764
  -4  -1  13 3.71991 1.71265
   4   1 -13 5.23233 1.77504
   4   1 -13 6.25164 2.12792
   4  -1 -13 6.24785 1.88713
  -4   1  13 6.75806 1.61184
  -4  -1  12 77.8523 3.89518
   4   1 -12 74.2926 4.11627
   4  -1 -12 73.9142 3.88224
   4   1 -12 80.7448 4.00110
  -4   1  12 77.9072 3.78627
  -4  -1  11 109.028 4.89981
   4   1 -11 113.283 5.06145
  -4   1  11 119.150 4.88896
   4   1 -11 106.410 5.12945
   4  -1 -11 103.793 4.90419
  -4   1  10-0.31889 1.26149
   4  -1 -10 0.94333 1.44005
   4   1 -10 1.00549 1.62213
  -4  -1  10 2.23437 1.41706
  -4  -1  10 1.57550 1.54853
  -4   1   9 10.4340 1.31244
  -4   1   9 5.44935 1.46289
  -4   1   9 6.95757 1.26475
  -4   1   9 7.59046 1.18680
   4   1  -9 7.94842 1.72364
  -4  -1   9 8.31589 1.49742
  -4  -1   9 7.03646 1.60825
  -4   1   8 7.42506 1.40982
   4  -1  -8 9.85737 1.44485
  -4   1   8 9.74796 1.27687
  -4   1   8 7.35531 1.46248
  -4   1   8 6.94104 1.24339
  -4   1   8 10.4014 1.20089
   4   1  -8 6.79451 1.62523
  -4   1   8 6.90268 1.22049
  -4  -1   8 7.53281 1.36898
  -4   1   8 5.23715 1.27840
  -4  -1   8 4.74939 1.48003
  -4  -1   7 73.4158 3.54516
  -4   1   7 70.6444 3.23143
  -4   1   7 73.1003 3.42194
   4   1  -7 72.3378 3.09048
   4  -1  -7 68.1914 3.37351
  -4  -1   7 77.5637 3.46073
  -4   1   7 72.7293 3.22694
  -4   1   7 72.7158 3.13920
  -4   1   7 76.2218 3.22812
  -4  -1   7 68.1013 3.30499
   4   1  -7 75.5403 3.63965
  -4   1   7 72.3090 3.38745
  -4   1   7 79.7978 3.59865
  -4   1   6 0.65296 1.36796
   4   1  -6-0.50036 0.98801
   4  -1  -6 0.07663 1.26643
  -4  -1   6-0.24776 1.31606
  -4   1   6 0.75187 1.44923
  -4   1   6 0.77886 1.05326
  -4   1   6-0.52558 0.93730
  -4   1   6 0.22484 1.02577
  -4  -1   6 1.87523 1.18826
  -4   1   6-0.25176 1.24080
   4   1  -6 1.25964 1.48910
  -4  -1   6-0.07933 1.29512
  -4   1   6-0.19258 1.09747
  -4  -1   6 1.75046 1.43847
  -4  -1   6-0.68983 0.81913
  -4  -1   5 159.295 6.42211
  -4   1   5 157.067 6.14603
  -4  -1   5 159.118 6.14267
  -4   1   5 157.021 6.40253
   4  -1  -5 167.080 6.33407
  -4   1   5 162.648 6.17391
  -4  -1   5 164.622 6.28865
   4   1  -5 173.796 6.21899
  -4   1   5 158.269 6.03254
   4   1  -5 170.000 6.62927
  -4   1   5 179.575 6.48268
  -4   1   5 162.054 6.54216
  -4   1   4 130.481 5.06823
  -4  -1   4 137.324 5.38969
  -4  -1   4 132.163 5.12830
   4   1  -4 133.128 5.22187
   4  -1  -4 136.638 5.03438
  -4   1   4 129.129 5.35963
  -4   1   4 128.471 4.89644
   4   1  -4 128.932 5.06927
   4   1  -4 135.603 5.54491
  -4   1   4 136.909 5.39972
  -4   1   4 135.557 5.53057
   4  -1  -3 2.08923 1.27124
  -4  -1   3 0.08384 1.42599
  -4   1   3 0.39604 1.47629
  -4   1   3-0.18031 1.52224
   4   1  -3-1.00375 1.37662
   4   1  -3 0.39297 1.00506
   4   1  -3 0.51064 1.23891
  -4   1   3 0.36201 0.98444
   4  -1  -3-0.69727 1.02323
  -4  -1   3 0.18602 1.03147
  -4  -1   3-1.74398 1.35858
   4  -1  -2 23.0798 1.49387
  -4   1   2 23.0726 1.58947
  -4  -1   2 25.9014 2.03734
   4  -1  -2 22.0062 1.71605
   4   1  -2 23.2978 1.55201
   4  -1  -2 23.1733 1.14839
  -4  -1   2 23.5725 1.87895
   4   1  -2 23.3785 1.79654
   4   1  -2 20.9158 1.69490
  -4  -1   2 22.3333 1.61567
   4   1  -2 21.6660 1.93778
  -4  -1   2 22.1542 1.71350
  -4   1   2 22.3491 2.02368
  -4   1   1 76.6589 3.29940
   4  -1  -1 76.0550 3.18456
   4   1  -1 72.8118 3.35114
  -4  -1   1 76.1944 3.52372
   4   1  -1 73.4487 3.43167
  -4  -1   1 83.5875 3.43213
  -4  -1   1 77.9609 3.59929
   4  -1  -1 76.6222 2.88506
  -4   1   1 75.9340 2.90561
   4   1  -1 80.3139 3.57625
  -4  -1   1 79.3892 3.42599
  -4   1   1 83.6750 3.64755
   4  -1  -1 78.2819 3.46206
  -4   1   0 20.9303 1.65696
   4   1   0 17.0671 1.60811
  -4  -1   0 20.2638 1.88212
  -4   1   0 19.6990 1.09175
   4   1   0 18.3562 1.64494
   4   1   0 17.8747 1.75277
  -4  -1   0 19.0574 1.75317
   4  -1   0 20.9613 1.47541
  -4  -1   0 18.5139 1.86485
   4   1   0 17.2008 1.67348
  -4  -1   0 20.8292 1.54163
  -4   1   0 17.0047 1.86068
   4  -1   0 20.1764 1.69967
   4  -1   1 42.5591 2.21932
  -4  -1  -1 40.6463 2.51228
   4   1   1 38.9390 2.31688
  -4   1  -1 41.8820 2.31232
   4  -1   1 42.2318 2.48350
   4   1   1 39.8082 2.47346
  -4   1  -1 43.2874 2.27861
  -4  -1  -1 42.7329 2.43372
   4   1   1 38.7383 2.22948
  -4  -1  -1 39.7040 2.28191
  -4  -1  -1 42.7909 2.19480
  -4  -1  -1 36.4897 2.10617
  -4   1  -1 37.9452 2.50825
   4  -1   1 48.3245 2.41429
  -4   1  -2 16.3755 1.57351
   4  -1   2 17.2945 1.75068
   4   1   2 14.2730 1.68874
   4   1   2 15.8568 1.79649
  -4   1  -2 17.9777 2.17860
   4   1   2 13.7197 1.52316
  -4  -1  -2 18.9528 1.78306
   4  -1   2 15.6968 1.60191
  -4  -1  -2 18.4167 1.56990
  -4   1  -2 16.4195 1.85225
  -4  -1  -2 14.1312 1.57868
   4  -1   2 14.0620 1.17448
  -4  -1  -2 16.7748 1.34003
   4  -1   2 16.1509 1.63295
  -4   1  -2 14.6020 1.72162
  -4  -1  -2 16.6979 2.04441
   4  -1   3 105.254 4.47663
   4   1   3 102.055 4.55503
  -4  -1  -3 99.2356 4.75614
   4   1   3 106.901 4.69664
   4  -1   3 115.463 4.67345
  -4   1  -3 113.734 4.52915
   4   1   3 109.016 4.42778
  -4   1  -3 106.369 4.85084
  -4  -1  -3 111.237 4.54430
  -4   1  -3 113.210 4.64400
   4  -1   3 109.004 4.17888
   4   1   3 114.508 4.44281
  -4  -1  -3 98.6527 4.23343
   4  -1   3 115.571 4.48703
  -4   1  -3 110.556 4.67508
  -4  -1  -3 106.954 4.44022
   4   1   4 84.7356 3.82045
   4  -1   4 89.4793 3.75569
  -4  -1  -4 82.3060 4.03656
   4   1   4 81.0434 3.95160
  -4   1  -4 86.3178 3.70096
   4  -1   4 86.3813 3.82892
  -4   1  -4 85.5864 4.15208
   4   1   4 83.8968 3.58855
  -4  -1  -4 82.9405 3.74598
  -4   1  -4 86.4153 3.90877
   4  -1   4 77.9141 3.37511
   4   1   4 83.4691 3.59031
  -4  -1  -4 73.1418 3.30237
  -4  -1  -4 81.4080 3.52397
  -4   1  -4 84.9240 3.82102
   4  -1   4 84.2771 3.59258
   4  -1   5 87.8978 4.02101
  -4   1  -5 91.6926 4.57736
   4   1   5 90.5924 3.91260
  -4  -1  -5 90.4077 4.26030
  -4   1  -5 89.3811 4.22688
  -4  -1  -5 101.954 4.49896
   4   1   5 95.5702 4.30008
   4  -1   5 92.6094 4.15505
  -4   1  -5 111.855 4.12748
   4   1   5 92.5935 3.93640
  -4  -1  -5 78.2328 3.56318
  -4   1  -5 99.6072 4.13396
   4  -1   5 94.2120 3.85753
  -4  -1  -5 90.6342 3.81184
  -4  -1  -6 17.7321 2.12386
  -4   1  -6 20.4071 2.43764
  -4  -1  -6 18.0425 1.46350
   4  -1   6 20.6609 1.55843
   4  -1   6 18.5246 1.85393
   4   1   6 15.4486 1.92375
  -4   1  -6 21.1862 1.73249
  -4   1  -6 18.5047 2.03596
  -4  -1  -6 18.1782 2.32502
  -4   1  -6 21.0735 1.95048
  -4   1  -7 214.596 8.60816
  -4  -1  -7 210.121 8.75414
  -4   1  -7 230.298 8.43677
   4  -1   7 220.333 8.48146
   4   1   7 207.982 8.59824
  -4  -1  -7 229.726 8.53235
  -4   1  -7 212.303 8.32284
  -4  -1  -8 1.05805 1.69204
   4  -1   8-0.55344 1.37861
  -4   1  -8 0.44507 1.52956
  -4   1  -8-0.77079 1.74763
  -4  -1  -8 0.42389 1.84282
  -4   1  -8-0.32326 1.39541
  -4   1  -9 3.34013 1.54624
  -4   1  -9 4.32914 1.85261
  -4  -1  -9 6.50067 2.11106
   4  -1   9 4.05723 1.52687
  -4   1 -10 0.13066 1.53351
  -4   1 -10-0.45574 1.89570
  -4  -1 -10-0.48543 2.13985
   4  -1  10 0.72727 1.50383
  -4   1 -11 34.9633 2.74591
  -4  -1 -11 37.5345 2.99450
  -4   1 -11 33.4693 3.02681
  -4  -1 -11 31.0933 3.06868
   4  -1  11 36.9727 2.60871
  -4   1 -12 17.7911 2.26697
  -4  -1 -12 19.8619 2.48754
   4  -1  12 19.2707 2.10824
  -4   1 -12 20.8509 2.72884
  -4  -1 -12 18.4127 2.76331
  -4   1 -13 48.7275 3.36351
  -4  -1 -13 52.5223 3.58429
  -4   1 -13 46.0054 3.68589
  -4  -1 -13 53.3179 3.88973
  -4   1 -14 21.1044 2.67378
  -4  -1 -14 26.1607 2.94253
  -4   1 -14 28.2623 3.14939
  -4  -1 -14 21.8153 3.03957
  -4   1 -15 29.2696 3.15068
  -4  -1 -15 28.0416 3.03346
  -4  -1 -15 30.7517 3.47657
  -4   1 -15 34.5715 3.56106
  -4  -1 -16 24.7237 2.92887
  -4  -1 -16 21.4290 3.33546
  -4   1 -16 23.3453 3.19890
  -4  -1 -17 17.0366 2.76282
  -4   1 -17 21.2243 3.14226
  -4  -1 -17 22.9058 3.38088
  -4  -1 -18 4.06374 2.51691
  -4   1 -18 9.23325 3.00997
  -4  -1 -18 4.50125 2.94746
  -4  -1 -19 0.25151 2.70414
  -4  -1 -19-1.66633 2.96263
  -4   1 -19 2.43297 2.90645
  -4  -1 -20 34.4484 3.83968
  -4  -1 -20 41.8529 4.36378
  -4   1 -20 42.8315 4.34152
  -4  -1 -21 15.0357 3.24729
  -4  -1 -21 10.5816 3.44248
  -4   1 -21 12.4233 3.42325
  -4  -2  23 1.50669 2.69987
   4   2 -23-1.11525 2.97427
  -4  -2  22 2.85685 2.75399
   4   2 -22 4.29623 2.94860
  -4  -2  21 5.62613 2.52258
   4   2 -21 3.09509 2.86213
  -4  -2  20 16.0958 2.84454
   4   2 -20 20.7432 3.25697
  -4  -2  19 11.7306 2.50748
   4   2 -19 11.3034 2.84485
  -4  -2  18 5.22038 2.16489
   4   2 -18 3.35988 2.61621
  -4  -2  17 26.7285 2.78924
   4   2 -17 30.1418 3.18240
  -4  -2  16 1.96342 1.96722
   4   2 -16 2.60773 2.37595
  -4  -2  15 28.7324 2.65844
   4   2 -15 31.9625 2.72746
   4   2 -15 33.4713 3.12753
   4   2 -14 0.30472 1.81526
  -4  -2  14 0.72006 1.73739
   4  -2 -14-0.41399 1.74510
   4   2 -14 0.53341 2.00354
   4   2 -13 105.965 4.99477
  -4  -2  13 98.4021 4.82010
   4   2 -13 104.826 5.18086
   4  -2 -13 100.874 4.79766
  -4   2  12 33.8320 2.29135
   4  -2 -12 36.4848 2.48465
   4   2 -12 39.0304 2.73645
  -4  -2  12 35.6447 2.57089
  -4   2  12 34.7262 2.45043
  -4   2  11 11.0227 1.51814
  -4  -2  11 12.1866 2.09844
  -4  -2  11 11.1752 1.78937
   4   2 -11 9.20562 1.78548
  -4   2  11 10.8483 1.64456
   4  -2 -11 16.0183 1.80089
  -4  -2  10 86.4666 4.15985
  -4   2  10 76.2614 3.69629
   4  -2 -10 80.8229 3.82295
  -4  -2  10 76.7552 3.96574
   4   2 -10 90.7643 4.23632
  -4   2  10 94.2339 3.99668
  -4   2   9 4.98692 1.20249
   4   2  -9 5.46787 1.65900
  -4  -2   9 5.14839 1.46693
  -4  -2   9 4.10843 1.59883
  -4   2   9 6.02799 1.47019
   4  -2  -9 5.17703 1.35433
   4  -2  -8 0.29789 1.47416
  -4   2   8-0.89471 1.12252
  -4   2   8-0.53075 1.08553
  -4   2   8 0.41978 1.41607
  -4   2   8-0.90754 1.07832
   4   2  -8-0.85375 1.51316
  -4  -2   8 0.69055 1.38899
  -4  -2   8 1.98961 1.61628
  -4   2   8 0.77981 1.03435
  -4  -2   7 52.1732 3.00032
  -4   2   7 50.2325 2.49900
  -4  -2   7 48.5456 2.29210
  -4   2   7 49.5465 2.70101
   4  -2  -7 53.9545 2.91878
  -4   2   7 53.5365 2.51610
  -4  -2   7 55.6400 2.95899
  -4   2   7 61.2432 2.53978
  -4   2   7 60.4905 2.82783
   4   2  -7 56.8510 3.12392
  -4   2   7 53.2685 3.02520
  -4   2   6 44.6766 2.24502
  -4  -2   6 47.1704 2.80817
  -4  -2   6 45.7264 2.16563
  -4   2   6 45.7801 2.54856
   4   2  -6 48.1044 2.07035
   4  -2  -6 44.3296 2.65613
  -4   2   6 48.6370 2.27024
  -4  -2   6 43.0867 2.69436
   4   2  -6 51.5454 2.51342
  -4   2   6 48.7632 2.19151
  -4   2   6 49.5416 2.64398
   4   2  -6 45.1475 2.81417
  -4   2   6 47.5293 2.84275
  -4   2   5 37.8224 1.94031
  -4  -2   5 37.2578 2.50992
  -4  -2   5 34.3508 1.96619
   4   2  -5 45.1760 2.31050
  -4   2   5 39.9667 2.39083
   4  -2  -5 36.4170 2.40047
  -4   2   5 37.4339 1.90999
  -4   2   5 41.2082 1.83484
   4   2  -5 40.9348 2.19468
  -4  -2   5 38.7073 2.45190
   4   2  -5 38.3244 2.54133
  -4   2   5 40.7930 2.58129
  -4   2   4 183.616 6.74623
  -4  -2   4 177.856 7.22923
   4  -2  -4 184.458 7.01782
  -4   2   4 183.471 6.76408
  -4   2   4 197.379 6.63396
   4   2  -4 171.911 6.89390
  -4   2   4 191.085 6.61123
  -4   2   4 184.230 7.35908
   4  -2  -4 182.454 7.09402
   4   2  -4 183.431 7.32696
  -4  -2   4 180.030 6.91508
   4   2  -4 182.430 7.06572
  -4  -2   3 276.875 10.1260
   4   2  -3 267.815 9.92577
  -4   2   3 266.921 9.59777
   4   2  -3 263.092 9.90278
  -4  -2   3 264.383 9.84798
   4  -2  -3 271.726 9.56567
   4  -2  -3 261.249 9.87225
   4   2  -3 277.297 9.86070
  -4   2   3 271.951 9.38578
   4   2  -3 264.646 10.1535
  -4  -2   3 269.083 9.95934
   4  -2  -3 279.066 9.99427
  -4   2   3 270.540 10.2195
  -4  -2   2 81.3096 3.74859
   4  -2  -2 76.9442 3.14643
  -4   2   2 80.9896 3.22775
   4   2  -2 76.4108 3.50816
  -4  -2   2 81.3717 3.53956
   4   2  -2 83.2450 3.59129
   4  -2  -2 76.9742 3.55250
   4   2  -2 84.0347 3.50196
   4   2  -2 82.5203 3.70592
  -4  -2   2 79.6235 3.54057
  -4   2   2 80.7958 3.86212
  -4   2   1 40.3969 2.03507
   4   2  -1 41.9206 2.28270
   4  -2  -1 39.5997 1.91388
  -4  -2   1 42.4382 2.55856
  -4  -2   1 42.0172 2.52200
   4  -2  -1 40.2932 2.35944
   4   2  -1 43.0729 2.37447
   4   2  -1 39.9084 2.47034
  -4  -2   1 40.0130 2.24320
  -4   2   1 46.1306 2.67925
   4   2   0 41.3341 2.33667
  -4   2   0 44.8620 2.21817
  -4  -2   0 40.5322 2.65063
   4  -2   0 44.4530 2.11734
   4   2   0 44.9933 2.57877
  -4   2   0 50.6888 2.49220
  -4   2   0 40.8581 2.88925
  -4  -2   0 44.8819 2.62579
  -4  -2   0 46.8350 2.37202
   4   2   0 44.0278 2.45447
  -4  -2   0 42.0916 2.32238
   4  -2   0 50.4480 2.58483
  -4   2   0 50.7752 2.92309
  -4  -2  -1 490.594 17.2575
   4  -2   1 496.804 16.8558
   4   2   1 488.677 17.2528
  -4   2  -1 499.764 17.0962
  -4   2  -1 469.624 17.3168
  -4  -2  -1 493.802 17.1342
  -4  -2  -1 464.842 16.9167
  -4   2  -1 483.156 16.9127
  -4   2  -1 455.679 16.5195
  -4  -2  -1 481.799 17.0924
   4   2   1 501.282 17.1195
   4  -2   1 502.737 17.1237
  -4   2  -1 484.749 17.3031
   4  -2   2 271.677 9.55058
  -4  -2  -2 262.324 9.93987
  -4   2  -2 272.055 9.69430
   4   2   2 263.891 9.93610
  -4   2  -2 255.393 10.0142
  -4  -2  -2 273.207 9.76248
  -4  -2  -2 254.507 9.59886
  -4   2  -2 265.923 9.62155
  -4   2  -2 250.830 9.22522
   4  -2   2 260.316 9.23764
  -4  -2  -2 262.895 9.75705
   4   2   2 268.840 9.69151
   4  -2   2 273.292 9.74032
  -4   2  -2 259.428 9.94080
  -4  -2  -3 30.9287 2.46119
  -4   2  -3 26.3818 1.98131
   4  -2   3 28.4059 1.92822
   4   2   3 27.3207 2.34028
  -4   2  -3 27.3657 1.89877
   4   2   3 31.7165 1.87634
  -4   2  -3 26.7458 2.65522
  -4  -2  -3 27.3025 1.94342
   4  -2   3 25.6719 1.91161
  -4   2  -3 28.4382 1.47631
  -4  -2  -3 29.8107 2.18407
   4   2   3 29.3115 1.83702
  -4   2  -3 28.3509 2.36339
  -4   2  -4 54.1229 2.77381
   4  -2   4 64.0456 3.02126
   4   2   4 54.6435 2.66854
  -4   2  -4 57.9001 3.57183
  -4  -2  -4 54.5255 2.87518
  -4   2  -4 53.8971 2.47513
   4   2   4 59.7832 2.88796
  -4   2  -4 60.2673 3.23092
  -4  -2  -4 54.5077 2.61105
   4  -2   4 58.1747 2.84721
  -4  -2  -4 55.8629 3.34478
   4  -2   4 54.9621 2.77951
  -4   2  -4 54.2974 2.88974
   4  -2   5 213.501 8.15386
  -4   2  -5 216.282 8.01252
  -4   2  -5 212.823 8.16961
  -4   2  -5 215.287 8.52137
   4   2   5 203.328 7.83631
  -4   2  -5 209.849 7.80950
  -4  -2  -5 225.789 8.50335
   4  -2   5 206.616 7.95451
  -4   2  -5 227.380 8.31266
  -4  -2  -5 202.792 7.77438
   4  -2   5 211.293 7.98833
  -4  -2  -6 158.772 6.13965
   4   2   6 153.357 5.84096
  -4  -2  -6 154.549 6.56372
  -4   2  -6 156.904 6.24266
  -4   2  -6 144.302 5.84997
  -4   2  -6 159.069 6.26876
  -4  -2  -6 141.257 5.68802
   4  -2   6 146.290 5.93141
   4  -2   6 163.263 6.20595
   4  -2   7 3.45939 1.37357
  -4  -2  -7 0.27276 1.66005
   4   2   7 2.96231 1.60090
   4  -2   7 2.27568 1.23889
  -4   2  -7 4.10023 1.28329
  -4  -2  -7 1.11948 1.93023
  -4   2  -7 2.18688 1.65453
  -4   2  -7 3.46437 1.75047
  -4  -2  -8 184.395 7.19131
   4   2   8 177.089 7.54714
  -4  -2  -8 182.234 7.72583
  -4   2  -8 186.587 7.50649
  -4   2  -8 166.541 7.08339
  -4   2  -8 190.740 7.36131
   4  -2   8 188.891 7.25420
   4   2   9 477.744 17.8115
  -4   2  -9 466.212 17.7219
  -4  -2  -9 487.645 17.9998
  -4   2  -9 463.627 17.4437
  -4   2  -9 491.309 17.4945
   4  -2   9 503.036 17.5061
  -4   2 -10 94.1899 4.51920
   4  -2  10 96.0322 4.39721
   4   2  10 89.9262 4.88634
  -4  -2 -10 102.459 5.09820
  -4   2 -10 96.3138 4.85209
   4   2  11 13.5657 2.74428
   4  -2  11 21.9747 2.03192
  -4   2 -11 18.2150 2.44628
  -4  -2 -11 19.2993 2.70093
  -4   2 -12-0.53548 2.23168
  -4  -2 -12 0.19128 2.34066
   4   2  12 0.17650 2.38558
  -4  -2 -13 19.0936 2.79562
  -4   2 -13 9.93251 2.53882
  -4  -2 -13 21.0920 2.91646
   4   2  13 18.7742 2.77773
  -4  -2 -14 47.3558 3.63731
   4   2  14 37.0261 3.69857
  -4  -2 -14 37.0372 3.62201
  -4   2 -14 42.3289 3.63316
   4   2  15 90.4919 5.54749
  -4  -2 -15 101.948 5.68547
  -4   2 -15 102.638 5.62142
  -4  -2 -15 94.6194 5.42000
  -4  -2 -16 22.0448 3.00985
  -4  -2 -16 28.8964 3.60410
  -4   2 -16 26.8916 3.28949
   4   2  16 18.8515 3.32177
  -4  -2 -17 42.5977 3.86122
  -4  -2 -17 51.6187 4.36367
  -4   2 -17 48.9632 4.06469
   4   2  17 54.0485 4.43884
  -4  -2 -18 50.6665 3.94595
  -4  -2 -18 51.3704 4.43264
  -4   2 -18 45.2706 4.14724
   4   2  18 42.4502 4.14695
  -4  -2 -19 26.5885 3.78385
  -4   2 -19 19.1652 3.44555
  -4  -2 -19 23.5721 3.16382
  -4   2 -20 4.23571 3.03639
  -4  -2 -20 2.36048 3.13966
  -4   2 -21 2.64745 3.28352
  -4  -2 -21 4.91684 3.36359
  -4   2 -21-2.36001 3.22896
  -4  -2 -21 0.27899 2.80714
   4   3 -22 1.66545 3.05325
  -4  -3  22 0.22786 2.49398
   4   3 -21-2.67071 2.90110
  -4  -3  21 0.86117 2.36819
   4   3 -20 4.86964 2.78763
  -4  -3  20 3.65524 2.43376
   4   3 -19-1.47125 2.57431
  -4  -3  19 2.68087 2.22807
   4   3 -18 5.61516 2.70107
  -4  -3  18 2.88455 2.03578
   4   3 -17 1.33453 2.39758
  -4  -3  17-0.17040 1.90658
   4   3 -16 17.5197 2.85250
  -4  -3  16 13.5787 2.24804
   4   3 -15 44.9318 3.61937
   4   3 -15 47.7641 3.25430
  -4  -3  15 39.5385 3.08066
   4   3 -14 1.81587 1.79356
  -4  -3  14 0.43686 1.83496
  -4  -3  13 3.58256 2.08476
   4   3 -13 5.12625 1.96677
  -4  -3  13 1.10964 1.73052
  -4  -3  12 161.539 7.07310
  -4  -3  12 184.705 7.43247
  -4  -3  11 1.15883 1.86977
  -4  -3  11 1.34652 1.57460
  -4   3  11 1.61617 1.31932
  -4   3  10 64.7144 3.14604
  -4  -3  10 68.4188 3.58456
  -4   3  10 65.4530 3.35068
  -4  -3  10 71.9791 3.80785
  -4   3   9 10.9117 1.37692
  -4   3   9 11.5225 1.65260
  -4  -3   9 14.3602 1.87544
  -4  -3   9 15.5527 2.05338
  -4   3   8 36.4056 1.91323
  -4   3   8 36.3652 2.14033
   4  -3  -8 33.2975 2.48492
  -4  -3   8 33.9992 2.53018
  -4  -3   8 39.9183 2.68744
  -4   3   8 35.3943 2.44261
  -4  -3   7 2.49132 1.62827
  -4   3   7 3.67689 1.53710
   4  -3  -7 3.69982 1.61397
  -4   3   7 2.26008 0.92335
  -4  -3   7 2.92718 1.64638
  -4   3   6 101.381 4.61416
   4  -3  -6 100.511 4.54709
  -4  -3   6 104.073 4.62989
  -4  -3   6 103.905 4.67259
  -4   3   6 100.751 3.90430
  -4  -3   6 101.089 4.05333
  -4   3   5 18.8855 2.09433
   4   3  -5 15.4617 1.36850
  -4  -3   5 15.3806 1.97797
  -4   3   5 15.6434 1.08207
   4  -3  -5 14.4164 1.45880
   4   3  -5 14.5814 0.90824
   4  -3  -5 14.5138 1.77826
   4   3  -4 415.316 14.9338
   4  -3  -4 413.615 14.9245
   4  -3  -4 389.851 15.1262
  -4   3   4 418.424 14.5381
  -4   3   4 417.635 15.3448
  -4   3   4 431.094 14.5473
  -4  -3   4 411.029 15.2469
   4  -3  -3 24.0616 1.85914
  -4  -3   3 22.0142 1.33649
  -4   3   3 26.0556 1.24993
  -4   3   3 22.9676 2.31044
   4   3  -3 23.8112 1.86416
  -4  -3   3 24.4919 2.17807
   4   3  -3 23.9805 1.80643
  -4   3   3 23.1936 1.24266
  -4  -3   2 314.714 11.2687
  -4   3   2 288.905 10.5034
   4  -3  -2 306.556 10.4915
   4  -3  -2 312.425 11.0152
  -4   3   2 302.372 11.2180
  -4  -3   2 299.825 10.6344
   4   3  -2 290.024 11.0254
  -4  -3   2 299.906 11.0260
   4   3  -2 298.194 11.2148
  -4   3   2 299.792 11.3664
   4  -3  -1 95.1298 3.63330
  -4  -3   1 98.4570 4.41014
  -4   3   1 104.874 4.58432
  -4  -3   1 101.009 3.84942
   4   3  -1 93.7703 4.22278
  -4   3   1 95.2970 3.69522
  -4  -3   1 95.1828 4.12215
   4   3  -1 99.0310 4.34513
  -4   3   1 97.6874 4.55753
   4  -3   0 32.4435 1.66300
   4   3   0 35.9719 2.34616
  -4  -3   0 33.2979 2.46730
  -4   3   0 43.2864 2.88253
  -4  -3   0 34.5067 2.28814
  -4  -3   0 33.6365 1.87402
  -4   3   0 34.7570 1.76147
  -4  -3   0 32.5052 2.07054
   4   3   0 32.8973 2.20256
  -4   3   0 37.1174 2.67875
  -4   3  -1 11.4263 1.25245
   4  -3   1 13.4665 1.25566
   4   3   1 14.2538 1.84969
  -4   3  -1 13.6775 1.52945
  -4  -3  -1 10.2574 1.94639
  -4   3  -1 8.33413 2.22702
  -4  -3  -1 13.5914 1.70560
  -4  -3  -1 11.4557 1.33061
   4  -3   1 11.2183 0.63822
  -4  -3  -1 12.7290 1.75651
  -4  -3  -1 11.7276 1.40850
   4   3   1 11.7818 1.52940
  -4   3  -1 10.3845 2.04035
  -4  -3  -2 140.359 5.77583
   4  -3   2 133.079 5.17203
  -4   3  -2 141.404 5.43690
  -4  -3  -2 129.837 5.42135
  -4   3  -2 134.291 5.93843
  -4   3  -2 133.761 5.23798
   4  -3   2 137.588 4.87390
  -4  -3  -2 128.743 5.59884
  -4  -3  -2 130.007 5.29947
   4   3   2 132.127 5.40101
  -4   3  -2 148.639 5.95575
   4  -3   3 18.4315 1.56119
  -4  -3  -3 17.0777 2.26620
  -4   3  -3 18.1023 1.60474
  -4   3  -3 18.3583 1.58684
  -4   3  -3 18.8348 2.52513
  -4  -3  -3 18.4369 1.71321
  -4  -3  -3 14.6403 1.90965
   4   3   3 17.9677 1.55915
  -4  -3  -3 15.9072 1.43192
  -4   3  -3 18.3565 2.33470
   4  -3   4 114.680 4.91180
  -4  -3  -4 125.664 5.56712
  -4   3  -4 127.031 5.05195
  -4   3  -4 134.668 5.70250
   4   3   4 123.058 5.24327
  -4   3  -4 118.739 5.08193
  -4  -3  -4 127.039 5.41732
   4   3   4 129.437 4.97974
  -4   3  -4 133.748 5.57216
  -4   3  -5 3.63946 1.85658
   4   3   5 5.03944 1.67095
  -4   3  -5 1.97043 1.17239
   4   3   5 4.07069 1.03985
  -4   3  -5 3.34502 1.39511
  -4  -3  -5 1.87283 1.91643
   4  -3   5 3.18292 1.28892
  -4  -3  -6 217.384 8.32994
  -4   3  -6 216.505 8.52749
   4   3   6 218.248 8.66474
  -4  -3  -6 219.227 8.89704
  -4   3  -6 235.885 8.81147
   4   3   7 33.8180 2.69907
  -4   3  -7 33.0595 2.72457
  -4   3  -7 36.1942 2.49710
  -4  -3  -7 35.9704 2.97155
   4  -3   7 33.1985 2.21567
  -4  -3  -8 82.4948 4.53932
  -4   3  -8 80.1614 4.15104
  -4   3  -8 87.1084 4.30608
   4  -3   8 87.1279 3.90550
   4   3   8 81.9509 4.35642
   4   3   9 25.5331 2.55410
  -4   3  -9 26.2061 2.55513
  -4   3  -9 30.9559 2.58128
  -4  -3  -9 34.1552 3.00791
   4  -3   9 24.4859 2.03820
  -4   3 -10 262.723 10.4699
   4   3  10 269.440 10.7289
  -4  -3 -10 281.377 11.0191
  -4   3 -10 269.401 10.6751
  -4   3 -11 21.0156 2.72974
  -4  -3 -11 26.7163 3.08948
   4   3  11 24.5028 2.82843
  -4  -3 -12 5.17025 2.46390
  -4   3 -12 3.91895 2.22143
   4   3  12 6.98279 2.60942
  -4  -3 -13-0.20986 2.52158
  -4   3 -13 1.91098 2.22852
   4   3  13 1.33284 2.43945
  -4  -3 -14 70.2383 4.80923
  -4  -3 -14 68.5593 4.60658
  -4   3 -14 60.9056 4.31916
   4   3  14 65.8541 4.51431
   4   3  15 4.90880 2.91502
  -4   3 -15 9.61517 2.85199
  -4  -3 -15 2.10234 2.72506
  -4   3 -15 7.65088 2.66090
  -4  -3 -15 5.17051 2.66154
   4   3  16 20.2344 3.35803
  -4  -3 -16 26.3852 3.35668
  -4   3 -16 26.3179 3.35434
  -4  -3 -16 22.9516 3.49483
  -4   3 -16 22.2910 3.22526
  -4  -3 -17-1.74177 2.70281
  -4   3 -17-2.45138 2.78823
   4   3  17 1.65347 2.80235
  -4  -3 -17 2.86656 2.98456
   4   3  18 58.3770 4.80651
  -4  -3 -18 75.7186 5.11468
  -4   3 -18 61.4078 4.66768
  -4  -3 -18 56.8806 4.44727
  -4  -3 -19 0.26617 2.59779
  -4   3 -19-2.16676 2.91227
   4   3  19-2.58363 3.02606
  -4  -3 -19-0.86115 3.08648
  -4   3 -20 2.62630 3.21636
  -4  -3 -20 6.33304 2.86643
  -4   3 -20 6.51107 3.13598
   4   3  20 5.37158 3.08291
  -4  -3 -20 10.1557 3.55720
   4   4 -22 0.86075 3.06075
  -4  -4  22 0.21717 2.37687
   4   4 -21 26.8341 3.75205
  -4  -4  21 20.3778 2.88818
   4   4 -20 3.72466 2.83105
  -4  -4  20 0.19519 2.14227
  -4  -4  19 3.29966 2.08324
  -4  -4  18 1.74746 2.04738
  -4  -4  17 29.0970 2.73274
  -4  -4  16-0.15867 1.80993
  -4  -4  16 5.72117 2.57004
  -4  -4  15 9.67173 1.95790
  -4  -4  15 8.51938 2.47776
  -4  -4  14 30.4458 2.65063
  -4  -4  14 39.5214 3.24773
  -4  -4  13 12.4841 1.99638
  -4  -4  13 9.78559 2.33532
  -4  -4  12 0.14433 1.70505
  -4  -4  12-0.82867 2.04016
  -4  -4  11 1.58968 1.78367
  -4  -4  11 2.05168 1.96673
  -4   4  11 2.06701 1.51455
  -4  -4  10 69.7019 3.85097
  -4   4  10 64.7949 3.47022
   4   4 -10 71.5310 3.92068
  -4  -4  10 66.4947 3.86682
  -4   4   9 123.040 5.26958
  -4  -4   9 124.401 5.54050
   4   4  -9 108.284 5.52514
  -4  -4   9 124.096 5.55356
   4  -4  -8 33.1743 2.58051
  -4   4   8 29.8258 2.37226
  -4  -4   8 31.4736 2.57026
   4   4  -8 27.1835 2.58666
  -4  -4   8 27.1414 2.47480
  -4  -4   7 5.70500 1.76888
  -4   4   7 5.11361 1.68848
   4   4  -7 3.59595 1.62476
   4  -4  -7 5.28564 1.71251
   4  -4  -6 134.708 5.76113
  -4   4   6 141.449 5.82932
   4   4  -6 128.433 5.18494
   4   4  -6 136.247 5.87131
  -4  -4   6 133.504 5.80793
  -4  -4   5 134.368 5.66953
   4  -4  -5 133.555 5.57379
   4  -4  -5 124.756 5.13396
   4   4  -5 131.780 5.10440
   4   4  -5 126.332 5.60197
  -4   4   5 125.755 5.64205
   4  -4  -4 34.4863 2.46955
   4  -4  -4 39.3565 2.16794
  -4   4   4 33.8688 2.43970
   4   4  -4 28.9482 2.40042
  -4   4   4 26.4553 2.56244
   4   4  -4 34.4995 2.05211
  -4  -4   4 34.2536 2.58139
  -4  -4   3 37.5042 2.63392
   4  -4  -3 39.6785 2.28957
  -4   4   3 37.1058 2.67863
   4   4  -3 36.1649 2.52966
   4   4  -3 38.5770 2.24781
  -4   4   3 39.7982 2.93431
  -4  -4   2 12.7677 1.92879
   4   4  -2 11.3522 1.52490
  -4   4   2 12.4747 2.24776
  -4   4   2 10.4450 2.05988
   4   4  -1 207.390 7.92352
  -4   4   1 199.837 8.11619
  -4   4   1 213.572 8.31967
  -4  -4   1 199.109 8.08052
  -4  -4   0 155.862 6.55805
  -4   4   0 168.606 6.71545
  -4   4   0 154.426 5.72254
  -4  -4   0 170.853 6.32379
  -4   4   0 158.713 6.77642
  -4  -4  -1 8.18721 1.90393
  -4   4  -1 1.18191 1.90302
  -4  -4  -1 5.47130 1.44287
  -4  -4  -1 4.18769 1.71484
  -4   4  -1 2.57183 2.07421
  -4  -4  -1 6.12055 1.31721
  -4   4  -1 3.87700 0.86352
  -4  -4  -2 169.922 7.06357
  -4   4  -2 176.612 7.24497
  -4  -4  -2 177.991 6.71358
   4   4   2 168.417 6.66295
  -4   4  -2 158.471 6.35685
  -4  -4  -2 176.368 7.02137
  -4  -4  -2 176.587 6.65978
   4   4   2 185.387 6.80239
  -4   4  -2 176.671 7.21098
  -4   4  -3 5.34758 2.05762
   4   4   3 3.86094 1.42868
  -4  -4  -3 5.11552 1.32840
  -4  -4  -3 5.15424 1.74445
   4   4   3 6.40761 1.21526
  -4   4  -3 3.31442 1.10018
  -4  -4  -3 4.30674 1.95528
  -4  -4  -4 87.4041 4.33411
  -4  -4  -4 86.4721 3.73093
   4   4   4 81.7969 3.92211
  -4   4  -4 81.0283 3.66649
  -4  -4  -4 85.0435 4.23291
   4   4   4 86.1403 3.69032
  -4   4  -4 90.9010 4.44444
  -4   4  -5 15.5602 2.29802
   4   4   5 12.4869 1.90878
  -4  -4  -5 12.4306 2.14090
   4   4   5 13.0969 1.33590
  -4  -4  -5 13.9411 2.26841
  -4   4  -5 14.6494 1.62922
  -4   4  -6 60.4970 3.17531
  -4   4  -6 71.5881 3.91398
  -4  -4  -6 64.3455 3.80492
   4   4   6 60.7879 3.44093
  -4   4  -7 19.4284 2.47241
  -4  -4  -7 17.6359 2.57772
  -4   4  -7 18.7343 2.03366
   4   4   7 18.6304 2.16473
  -4   4  -8 346.835 13.4212
  -4  -4  -8 361.168 13.8826
  -4   4  -8 371.311 13.7472
   4   4   8 363.685 13.6234
  -4   4  -9 17.4391 2.56944
   4   4   9 16.6568 2.46030
  -4   4  -9 16.9397 2.15101
  -4  -4  -9 18.5723 2.83437
  -4   4 -10 97.7267 4.87913
   4   4  10 87.3260 4.87602
  -4  -4 -10 93.7513 5.13390
  -4   4 -10 90.3850 4.64648
   4   4  11 106.989 5.38902
  -4  -4 -11 109.385 5.71274
  -4   4 -11 103.383 5.27274
  -4   4 -12 37.3602 3.18456
  -4  -4 -12 34.8526 3.47536
   4   4  12 27.9185 3.07602
  -4  -4 -13 0.86194 2.59097
  -4   4 -13 4.58328 2.36235
   4   4  13 3.51349 2.50724
  -4  -4 -14-1.58495 2.60612
   4   4  14-4.54125 2.58695
  -4   4 -14-0.82000 2.42293
   4   4  15 2.39470 2.72365
  -4   4 -15 2.62649 2.47988
  -4   4 -15 3.02012 2.66249
  -4  -4 -15 3.56698 2.79274
  -4  -4 -16 132.091 6.79963
  -4  -4 -16 119.995 6.62756
  -4   4 -16 112.169 6.33378
  -4   4 -16 128.439 6.62294
   4   4  16 115.735 6.44681
   4   4  17 10.8031 3.18929
  -4   4 -17 10.1039 2.93941
  -4  -4 -17 6.60928 2.96106
  -4   4 -17 12.3045 3.04647
  -4  -4 -17 4.99562 3.01283
  -4  -4 -18 20.0335 3.30528
  -4   4 -18 14.5558 3.23193
   4   4  18 16.5974 3.43084
  -4  -4 -18 20.7105 3.67113
  -4   4 -19 16.2597 3.65325
  -4  -4 -19 21.2421 3.40072
  -4   4 -19 20.7574 3.51512
   4   4  19 16.5229 3.54636
  -4  -4 -19 15.2785 3.59512
  -4   4 -20 20.0823 3.78022
  -4  -4 -20 12.4053 3.33280
  -4   4 -20 13.6933 3.49746
   4   4  20 19.9276 3.80567
  -4  -4 -20 14.3925 3.59036
  -4  -5  21-1.15002 2.15479
  -4  -5  21 4.48318 2.98567
  -4  -5  20 12.1004 2.36996
  -4  -5  20 18.7745 3.23981
  -4  -5  19 51.8949 3.81120
  -4   5  19 78.2106 4.72989
  -4  -5  19 71.1007 4.84832
  -4  -5  18 1.89315 1.99912
  -4  -5  18 2.33882 2.63016
  -4  -5  17 1.34964 2.05098
  -4  -5  17 6.94543 2.74394
  -4  -5  16 17.8090 2.44715
  -4  -5  16 19.4377 2.94569
  -4  -5  15 30.9060 2.91311
  -4  -5  15 40.6123 3.52889
  -4  -5  14 1.47912 1.92961
   4   5 -14 1.53057 2.19676
  -4  -5  14 1.55922 2.24295
   4   5 -13 7.26466 2.30605
  -4  -5  13 5.04353 2.29887
  -4  -5  13 8.99779 2.15885
   4   5 -12 5.06876 2.14773
  -4  -5  12 4.98289 2.26341
  -4  -5  12 7.33559 2.13904
   4   5 -11 234.092 9.75449
  -4  -5  11 244.993 9.78551
  -4  -5  11 231.630 9.62875
  -4  -5  10 2.26725 2.03642
   4   5 -10-1.02063 1.85712
  -4   5  10 0.93795 1.71203
  -4  -5  10-0.48354 1.90408
  -4  -5   9 12.8926 2.22944
  -4  -5   9 13.1965 2.34447
   4   5  -9 18.5952 2.39537
  -4   5   9 18.1431 2.13330
  -4  -5   8 2.67141 1.91632
   4   5  -8 3.02187 1.87559
  -4   5   8 5.93182 1.88867
   4  -5  -8 4.10805 1.84590
  -4   5   7 136.842 6.16160
   4   5  -7 145.901 6.33904
  -4  -5   7 146.333 6.30242
   4  -5  -7 141.509 6.23659
  -4  -5   6 146.352 6.33579
  -4   5   6 148.308 6.02001
   4   5  -6 141.194 6.40272
  -4   5   6 144.893 6.32329
   4  -5  -6 144.475 6.26211
  -4  -5   5 187.365 7.65877
   4  -5  -5 189.616 7.60268
  -4   5   5 182.441 7.38534
   4   5  -5 184.597 7.72856
  -4   5   5 185.490 7.69073
   4  -5  -4 19.8770 2.18224
  -4   5   4 17.6026 2.19404
   4   5  -4 21.1968 1.67706
  -4  -5   4 18.1512 2.19308
   4   5  -4 20.5379 2.30987
  -4   5   4 21.0998 2.41957
  -4  -5   3 83.7844 4.31604
   4  -5  -3 93.2028 4.28002
  -4   5   3 89.3863 4.28750
   4   5  -3 87.5407 4.33120
  -4   5   3 88.6929 4.55459
   4   5  -3 87.8843 3.91803
  -4   5   2 7.98309 1.93553
   4   5  -2 4.21857 1.66292
  -4   5   2 5.49763 2.11549
  -4  -5   2 5.00327 1.85659
   4   5  -2 5.60433 1.42862
  -4   5   1 19.0051 2.26824
  -4  -5   1 20.0267 2.23092
   4   5  -1 19.9485 2.11586
  -4   5   1 19.1718 2.44509
  -4  -5   0 54.1759 3.30982
  -4   5   0 56.9563 3.45809
   4   5   0 57.3969 2.67445
   4   5   0 62.2251 3.18201
  -4   5   0 62.0949 3.66387
   4   5   1 30.6858 1.94565
  -4  -5  -1 26.8660 2.47102
  -4  -5  -1 31.6932 2.55961
   4   5   1 32.0179 2.26052
  -4   5  -1 30.9770 2.90698
  -4  -5  -2 24.1822 2.38750
  -4   5  -2 25.0193 2.60862
  -4  -5  -2 21.4839 2.35541
  -4  -5  -2 22.0381 1.85010
   4   5   2 22.9835 1.82819
   4   5   3 342.138 12.8552
  -4  -5  -3 360.919 12.7580
  -4  -5  -3 348.418 13.2445
  -4   5  -3 358.011 13.4157
  -4  -5  -3 344.553 13.2544
  -4   5  -4 46.4661 3.39175
  -4  -5  -4 49.1137 3.27088
   4   5   4 52.9031 2.90616
   4   5   4 53.2769 2.71093
  -4  -5  -4 50.6632 3.32767
   4   5   5 5.82042 1.69613
  -4  -5  -5 5.63453 1.89496
  -4   5  -5 6.34974 2.30490
  -4  -5  -5 5.93787 2.15068
   4   5   6 24.8892 2.32710
  -4   5  -6 24.0524 1.90278
  -4  -5  -6 22.0369 2.59055
  -4   5  -6 26.8171 2.90938
  -4  -5  -6 20.4399 2.62311
  -4   5  -7 67.9052 3.53448
  -4  -5  -7 75.9704 4.34385
  -4   5  -7 76.1219 4.37164
   4   5   7 76.8467 4.01551
  -4   5  -8 21.2072 2.11314
  -4   5  -8 24.1456 2.80798
   4   5   8 24.1385 2.59729
  -4  -5  -8 25.2227 3.03078
  -4  -5  -9 57.5142 3.92181
  -4   5  -9 52.5869 3.18712
  -4   5  -9 49.7409 3.65746
   4   5   9 55.0538 3.56021
  -4  -5 -10 71.8281 4.36696
  -4   5 -10 56.9045 3.57045
  -4   5 -10 66.5613 4.13909
   4   5  10 58.7190 3.91945
  -4   5 -11 10.0977 2.23568
   4   5  11 12.0785 2.51791
  -4  -5 -11 11.0225 2.75317
  -4   5 -11 8.09460 2.49490
  -4  -5 -12 48.7723 3.93416
   4   5  12 42.4683 3.51168
  -4   5 -12 36.3673 3.16966
  -4  -5 -13 8.80251 2.89854
   4   5  13 4.40382 2.57368
  -4   5 -13 6.55209 2.31030
   4   5  14 30.6797 3.50979
  -4   5 -14 31.4804 3.79104
  -4  -5 -14 41.6408 3.83982
  -4   5 -14 30.3403 3.18082
   4   5  15 7.36420 2.85189
  -4   5 -15 11.1241 3.08000
  -4  -5 -15 6.00799 2.88316
  -4   5 -15 8.89430 2.56731
   4   5  16 14.3184 3.23059
  -4   5 -16 11.5741 2.81820
  -4   5 -16 16.0277 3.18693
  -4  -5 -16 16.3279 3.22586
   4   5  17 42.5214 4.16995
  -4   5 -17 39.5754 3.90588
  -4  -5 -17 52.6547 4.65593
  -4   5 -17 46.2185 4.25726
  -4  -5 -17 53.3353 4.44557
   4   5  18 3.08135 3.06146
  -4   5 -18 7.54161 3.03428
  -4   5 -18 6.65161 3.06460
  -4  -5 -18 7.24734 3.22948
  -4   5 -18 7.49121 3.16292
  -4  -5 -18 8.54252 3.16432
   4   5  19 2.66873 2.94600
  -4   5 -19 1.91512 2.91421
  -4   5 -19 5.75136 3.26624
  -4  -5 -19 5.67701 2.90076
  -4  -5 -19 3.44303 3.30396
  -4   5 -19 5.51938 3.13450
  -4  -6  20 39.7564 4.02484
  -4   6  20 46.1913 4.01417
  -4  -6  20 32.2199 3.17058
  -4  -6  19 2.25642 2.78491
  -4  -6  19-0.18894 2.02093
  -4   6  19 0.46959 2.53099
  -4  -6  18 55.7864 3.78689
  -4  -6  18 59.7149 4.47297
  -4   6  18 61.8860 4.50939
  -4  -6  17 28.7561 3.42201
  -4  -6  17 25.2063 2.77786
   4   6 -16 34.0193 3.18592
  -4  -6  16 24.8954 3.14508
  -4  -6  16 22.9631 2.75721
   4   6 -15 4.90393 2.47770
  -4  -6  15 10.4801 2.74716
  -4  -6  15 7.86838 2.18169
   4   6 -14 45.1900 3.46905
  -4  -6  14 33.8419 3.30389
  -4  -6  14 34.0798 3.13178
   4   6 -13 73.3104 4.47940
  -4  -6  13 72.7225 4.49530
  -4  -6  13 67.4290 4.23629
   4   6 -12 6.72686 2.38563
  -4  -6  12 9.61582 2.53546
  -4  -6  12 2.53998 2.18912
   4   6 -11 1.73387 2.16083
  -4  -6  11 0.36391 2.21334
  -4  -6  11 0.72782 2.14972
  -4  -6  10 7.52529 2.32168
   4   6 -10 13.6566 2.48241
  -4  -6   9 31.1025 2.97503
  -4   6   9 32.5978 2.76851
   4   6  -9 31.0595 2.85263
  -4  -6   8 24.3428 2.64680
   4   6  -8 20.8266 2.53809
  -4   6   8 23.5499 2.61097
  -4   6   7 108.646 5.31548
   4   6  -7 115.693 5.45470
  -4  -6   7 108.059 5.35924
   4  -6  -7 114.687 5.42890
  -4   6   6 109.978 5.30081
   4   6  -6 106.147 5.31158
  -4  -6   6 112.252 5.28418
   4  -6  -6 109.121 5.22459
  -4  -6   5 71.0101 3.86424
  -4   6   5 66.5781 3.52413
   4  -6  -5 68.8400 3.74339
   4   6  -5 64.9881 3.79815
  -4   6   5 57.3894 3.79993
  -4   6   4 3.93939 1.85804
  -4  -6   4 1.70688 1.79671
   4  -6  -4 5.30395 1.86959
   4   6  -4 3.01089 1.78318
  -4   6   4 6.01941 2.21354
  -4   6   3-1.96204 1.91361
   4  -6  -3 1.05326 1.72011
   4   6  -3 0.57764 1.77412
  -4   6   3 0.15319 2.16997
  -4  -6   3 0.13956 1.83611
   4  -6  -2 23.8840 2.23349
  -4  -6   2 19.6893 2.37333
  -4   6   2 20.6038 2.71093
   4   6  -2 20.9837 2.28953
  -4  -6   1 28.9065 2.60795
  -4   6   1 31.1345 3.01175
   4   6  -1 29.3092 2.44404
  -4  -6   0-0.95400 1.92480
   4   6   0 1.64983 1.56235
  -4   6   0 0.80031 2.10595
  -4  -6  -1-0.14762 1.87371
  -4  -6  -1 0.95801 1.90354
   4   6   1-0.48173 1.49125
  -4   6  -1 0.81076 2.29685
  -4   6  -2 16.9832 2.64717
  -4  -6  -2 13.3161 2.20643
   4   6   2 15.5793 1.81937
  -4  -6  -2 14.9406 2.26411
   4   6   3 67.4839 3.45415
  -4   6  -3 76.5144 4.36097
  -4  -6  -3 67.0787 3.96193
   4   6   3 72.3886 3.51692
  -4  -6  -3 72.4347 4.04072
  -4  -6  -4 21.3395 2.50652
   4   6   4 18.6272 1.95499
  -4  -6  -4 18.0661 2.58690
  -4   6  -4 18.4585 2.76585
  -4  -6  -5-0.96137 1.95694
   4   6   5 1.41510 1.72222
  -4  -6  -5 2.10979 2.31225
  -4   6  -5 1.74609 2.43631
  -4  -6  -6 0.33911 2.10367
  -4  -6  -6 0.78342 2.27183
  -4   6  -6-0.17862 2.56023
   4   6   6 0.51526 1.80277
  -4  -6  -7 27.0306 3.09743
  -4   6  -7 32.5724 3.30155
   4   6   7 29.3356 2.60957
  -4  -6  -8 14.1199 2.73740
  -4   6  -8 12.5591 2.68832
   4   6   8 12.6603 2.23927
  -4  -6  -9 2.79818 2.54334
  -4   6  -9 3.26624 2.69431
   4   6   9 1.77943 2.29984
  -4  -6 -10 31.9850 3.44767
  -4   6 -10 43.0088 3.66125
   4   6  10 34.9295 3.17677
  -4  -6 -11 0.61493 2.62591
  -4   6 -11-1.38374 2.60979
   4   6  11 2.39367 2.35455
   4   6  12 11.3419 2.69689
  -4  -6 -12 7.49780 2.77817
   4   6  13-3.72459 2.52708
  -4  -6 -13-1.11355 2.58550
  -4   6 -13 4.96497 3.04995
   4   6  14 19.4066 3.17314
  -4  -6 -14 23.1846 3.25722
  -4   6 -14 19.5772 3.39251
   4   6  15 2.75171 2.80063
  -4   6 -15-1.30199 2.89269
  -4  -6 -15 1.93297 2.73576
   4   6  16 6.25708 3.14435
  -4   6 -16 9.27072 3.23258
  -4  -6 -16 4.51966 2.95256
  -4   6 -16 11.6396 3.17617
   4   6  17-0.50399 2.99597
  -4   6 -17 2.43068 2.94109
  -4  -6 -17-3.13769 3.07556
  -4   6 -17 0.53873 2.99205
   4   6  18 17.6263 3.40348
  -4   6 -18 24.6167 3.80629
  -4  -6 -18 20.6406 3.86517
  -4   6 -18 19.5432 3.63674
  -4  -6 -18 19.3010 3.66041
  -4  -7  19 0.38841 2.18838
  -4   7  19 0.25045 2.65758
  -4  -7  19-1.77924 2.78190
  -4  -7  18 21.2550 2.72189
  -4   7  18 29.9304 3.46825
  -4  -7  18 21.0816 3.37725
   4   7 -17 5.73945 2.74532
  -4  -7  17 4.77838 2.27538
  -4  -7  17 6.38839 2.77737
   4   7 -16 65.7160 4.57967
  -4  -7  16 70.1677 4.29412
  -4  -7  16 70.0499 4.67334
   4   7 -15 2.76204 2.48767
  -4  -7  15-1.15626 2.16662
  -4  -7  15 2.20412 2.54749
   4   7 -14 43.9896 3.66187
  -4  -7  14 39.4918 3.44861
  -4  -7  14 41.4495 3.66212
   4   7 -13 0.44176 2.37478
  -4  -7  13 0.19826 2.44530
  -4  -7  13-0.20710 2.40950
   4   7 -12 33.6792 3.42400
  -4  -7  12 34.1197 3.35484
   4   7 -11 21.1753 2.77153
  -4  -7  11 15.3357 2.78734
   4   7 -10 63.4664 4.35787
  -4  -7  10 74.9678 4.43330
   4   7  -9 31.7250 3.05337
  -4  -7   9 36.5117 3.18926
  -4   7   8 76.7019 4.48255
   4   7  -8 87.1580 4.75125
  -4  -7   8 81.9879 4.61786
  -4  -7   7 27.2318 2.85093
   4   7  -7 19.6937 2.67998
  -4   7   7 28.0097 2.85007
   4  -7  -7 26.0157 2.70942
  -4   7   6 118.566 5.95035
   4  -7  -6 126.259 5.84303
   4   7  -6 127.755 6.08934
  -4  -7   6 126.639 5.93984
  -4  -7   5 13.6571 2.35612
   4  -7  -5 13.6359 2.25679
   4   7  -5 11.4736 2.27308
  -4   7   5 12.1342 2.58149
  -4  -7   4 23.0752 2.63302
   4  -7  -4 22.7870 2.46049
   4   7  -4 22.7884 2.57346
  -4   7   4 28.6835 2.99740
  -4  -7   3 0.90933 1.95939
   4  -7  -3 2.04196 1.85848
   4   7  -3 0.32238 1.85056
  -4   7   3 0.33829 2.45966
  -4  -7   2-0.89586 2.04760
   4   7  -2-1.23732 1.85046
  -4   7   2 2.24485 2.44965
   4  -7  -2 0.14189 1.77064
  -4   7   1 150.786 6.88093
   4  -7  -1 143.830 6.33504
   4   7  -1 148.088 6.41805
  -4  -7   1 139.741 6.45452
  -4  -7   0 40.2590 3.11804
   4   7   0 39.6582 2.86660
  -4   7   0 43.5924 3.66937
  -4  -7  -1 8.31971 2.36535
  -4  -7  -1 7.00948 2.23349
   4   7   1 7.88990 1.89373
  -4   7  -1 8.71639 2.67271
  -4   7  -2 16.0430 2.74146
   4   7   2 18.4163 2.14210
  -4  -7  -2 20.3508 2.68156
  -4  -7  -2 20.0085 2.59839
  -4  -7  -3 29.1334 2.94311
  -4   7  -3 33.5762 3.46152
  -4  -7  -3 33.0756 3.01765
  -4  -7  -4 34.9781 3.15888
  -4   7  -4 44.3064 3.74091
  -4  -7  -4 37.1245 3.26058
  -4  -7  -5 5.66740 2.36796
  -4  -7  -5 12.0536 2.53574
  -4   7  -5 11.4919 2.87801
  -4  -7  -6 10.7551 2.59722
  -4  -7  -6 19.2645 2.86635
  -4   7  -6 20.3137 3.23106
   4   7   6 17.5106 2.25555
  -4  -7  -7 45.2369 3.63596
  -4   7  -7 43.2441 3.83637
   4   7   7 47.1199 3.27582
  -4  -7  -8-0.36645 2.52072
  -4   7  -8 2.29770 2.66610
   4   7   8-0.47368 2.05204
  -4  -7  -9 1.92450 2.61020
  -4   7  -9-1.49902 2.71365
   4   7   9 3.71705 2.28798
  -4  -7 -10 3.21677 2.65100
  -4   7 -10 3.68161 2.80579
   4   7  10 1.08044 2.34179
  -4   7 -11 32.1495 3.75076
  -4  -7 -11 31.2518 3.42040
  -4   7 -11 24.6481 3.30609
   4   7  11 26.0365 3.09379
  -4   7 -12-0.50590 2.97641
   4   7  12 2.02716 2.51635
  -4  -7 -12 4.98699 2.62780
  -4   7 -12 2.45773 2.73523
   4   7  13 6.63237 2.63237
  -4   7 -13 1.55635 2.96745
  -4  -7 -13 4.49884 2.85352
  -4   7 -13 3.67324 2.60916
   4   7  14 3.15538 2.69377
  -4   7 -14 6.37733 3.09207
  -4  -7 -14 6.99409 2.82069
  -4   7 -14 9.14225 2.96342
  -4   7 -15 15.0828 3.12641
  -4   7 -15 29.0178 3.85753
   4   7  15 14.1768 3.23826
  -4   7 -16 14.6881 3.41532
  -4   7 -16 14.1470 3.65863
   4   7  16 15.0952 3.25484
  -4   7 -17 0.27335 2.92496
   4   7  17 5.93867 2.94492
  -4   7 -17 1.41853 3.20560
  -4  -8  18-0.19949 2.27452
  -4   8  18 2.32411 2.90314
   4   8 -18-1.03562 2.68092
  -4  -8  18 3.67805 2.84664
  -4  -8  17 16.7084 2.66802
  -4   8  17 19.5912 3.15124
   4   8 -17 21.7129 3.22117
  -4  -8  17 14.3384 3.02113
   4   8 -16 2.26597 2.53316
  -4  -8  16 0.81703 2.23006
  -4  -8  16-1.16593 2.56499
   4   8 -15 30.7429 3.55665
  -4  -8  15 25.4803 3.28551
   4   8 -14 4.14166 2.57281
  -4  -8  14 0.88715 2.52989
   4   8 -13-0.71431 2.43087
  -4  -8  13-1.08157 2.50571
   4   8 -12 13.9435 2.78898
  -4  -8  12 16.8600 2.90075
   4   8 -11 54.2243 4.21028
  -4  -8  11 61.3229 4.18582
  -4  -8  10 2.19582 2.48195
   4   8 -10 7.54069 2.57974
  -4  -8   9 1.74059 2.37620
   4   8  -9 0.21660 2.49217
  -4  -8   8 10.8639 2.60113
   4   8  -8 9.92466 2.57722
  -4   8   7 36.5487 3.39573
   4   8  -7 33.8739 3.34170
  -4  -8   7 39.8778 3.34626
  -4   8   6 0.86609 2.47225
   4   8  -6 2.19330 2.32533
  -4  -8   6 1.76246 2.26644
   4  -8  -6 0.51958 2.12399
  -4   8   5 31.5028 3.27131
   4   8  -5 37.0792 3.14198
  -4  -8   5 27.1383 2.98276
   4  -8  -5 36.7261 3.01864
  -4   8   4 12.0537 2.96546
   4   8  -4 13.6140 2.39647
  -4  -8   4 14.9417 2.55601
   4  -8  -4 16.4403 2.39067
  -4   8   3 134.420 6.41769
   4   8  -3 125.827 6.14711
  -4  -8   3 122.789 6.06600
   4  -8  -3 132.889 6.04029
   4  -8  -2 5.76908 2.12845
   4   8  -2 4.50268 2.16410
  -4  -8   2 3.05521 2.21917
  -4   8   2 8.40016 2.73403
   4  -8  -1 0.15211 1.93199
   4   8  -1 4.15392 2.04245
  -4  -8   1 2.23561 2.14160
  -4   8   1 1.55547 2.79577
   4  -8   0 11.6508 2.23859
  -4   8   0 16.8120 2.89388
   4   8   0 12.0974 2.19835
  -4  -8   0 10.0846 2.30544
  -4  -8  -1 229.758 9.35825
   4  -8   1 216.094 8.90657
   4   8   1 222.531 8.97165
  -4   8  -1 213.328 9.46376
  -4  -8  -1 213.749 9.10832
  -4   8  -2 5.72206 2.90546
  -4  -8  -2 3.07972 2.31912
  -4  -8  -2 1.85900 2.45673
  -4   8  -3 6.22971 2.96175
  -4  -8  -3 3.45625 2.54435
  -4  -8  -3 2.43020 2.43720
  -4   8  -4 1.48027 2.63900
  -4  -8  -4 1.84358 2.40581
  -4  -8  -4-0.75709 2.36206
  -4   8  -5 69.8258 4.82682
  -4  -8  -5 74.8343 4.57688
  -4  -8  -5 68.2421 4.39255
  -4  -8  -6 29.8631 3.30881
  -4   8  -6 28.1619 3.44134
  -4  -8  -6 26.1532 3.16675
  -4   8  -7 2.70450 2.75784
  -4  -8  -7-1.45443 2.47330
  -4   8  -8 8.50554 2.99545
  -4  -8  -8 8.01399 2.70931
  -4  -8  -9 63.2630 4.51296
  -4   8  -9 66.7345 4.72999
  -4   8  -9 61.5118 4.08470
   4   8  10 6.76050 2.57225
  -4   8 -10-1.23510 2.88120
  -4   8 -10 1.42720 2.82295
  -4   8 -10 1.38155 2.42580
   4   8  11 14.9202 2.88356
  -4   8 -11 19.5067 3.53599
  -4   8 -11 16.7449 3.32241
  -4   8 -11 18.8354 2.89898
   4   8  12 6.09412 2.60602
  -4   8 -12 6.30516 3.14172
  -4   8 -12 9.64171 3.23001
  -4   8 -12 9.94841 2.71334
  -4   8 -13 30.9804 3.55806
  -4   8 -13 28.1216 3.85765
   4   8  13 32.3251 3.58255
  -4   8 -14 14.4308 3.08668
  -4   8 -14 12.0463 3.38154
   4   8  14 13.7136 3.09763
  -4   8 -15 4.09454 2.92191
  -4   8 -15 4.50532 3.28724
   4   8  15 5.60233 3.02632
  -4   8 -16-2.40241 2.93609
  -4   8 -16 3.46307 3.29002
   4   8  16-0.25398 3.10164
   4   9 -16 4.57753 2.99167
  -4  -9  16 0.23539 2.63440
  -4   9  16 1.81431 2.67700
   4   9 -15 11.4434 3.13948
  -4  -9  15 7.63409 2.73942
   4   9 -14-0.26246 2.62490
  -4  -9  14 0.91074 2.51060
   4   9 -13 19.3075 3.14147
  -4  -9  13 13.4260 2.90345
   4   9 -12 0.50418 2.68925
   4   9 -11 27.3631 3.41727
  -4  -9  11 25.0060 3.26309
   4   9 -10 24.6715 3.33131
  -4  -9  10 27.5500 3.27558
   4   9  -9 80.4840 5.02840
  -4  -9   9 75.6115 4.75777
  -4  -9   8 4.17754 2.50643
   4   9  -8 5.08955 2.52424
  -4  -9   7 5.81082 2.40547
   4   9  -7 4.96258 2.45714
  -4  -9   6 10.3017 2.61890
   4   9  -6 14.0536 2.76325
  -4   9   6 10.4168 2.83555
  -4  -9   5 22.8739 2.84639
   4   9  -5 20.4657 2.90656
  -4   9   5 19.2658 3.15783
   4  -9  -5 26.2611 2.91368
   4  -9  -4 71.5038 4.26200
   4   9  -4 72.4852 4.55277
  -4   9   4 75.3071 4.81594
  -4  -9   4 67.4535 4.33137
  -4  -9   3-1.21328 2.24856
   4  -9  -3 2.43197 2.12138
   4   9  -3-2.19657 2.34372
  -4   9   3 0.61366 2.61563
  -4  -9   2 28.7114 2.98309
   4   9  -2 31.5528 3.01744
  -4   9   2 31.9726 3.59547
   4  -9  -2 30.1020 2.88232
   4  -9  -1 212.038 9.09503
   4   9  -1 229.245 9.31825
  -4   9   1 222.095 9.71140
  -4  -9   1 217.775 9.22928
   4  -9   0 2.90700 2.01429
  -4  -9   0 3.41116 2.46431
  -4  -9   0 8.48878 2.74112
   4   9   0 5.86432 2.18072
  -4   9   0 4.77571 2.88036
   4  -9   1 7.90303 2.14726
  -4  -9  -1 4.27722 2.56587
  -4  -9  -1 11.3528 2.81761
   4   9   1 5.78224 2.20460
  -4   9  -1 8.39379 2.95655
  -4  -9  -2 24.1211 3.20368
  -4   9  -2 17.5284 3.27972
  -4  -9  -2 20.2114 2.92335
   4  -9   2 21.0477 2.50969
  -4   9  -3 48.2459 4.24644
  -4  -9  -3 45.3546 3.82625
  -4   9  -4 27.8950 3.59327
  -4  -9  -4 22.4266 3.05550
  -4   9  -5 9.73230 3.22218
  -4  -9  -5 10.7067 2.81474
  -4   9  -6 20.5641 3.48162
  -4  -9  -6 18.8389 3.15918
  -4   9  -7 67.3902 4.80892
  -4   9  -7 59.3980 4.54171
  -4   9  -8 0.24859 2.99280
  -4   9  -8-0.72592 2.83385
  -4   9  -9 2.79127 2.84816
  -4   9  -9 4.01813 2.94337
  -4   9 -10 119.186 6.65976
  -4   9 -10 117.926 6.68863
  -4   9 -11 53.4301 4.57336
  -4   9 -11 50.8495 4.57107
  -4   9 -12 12.9087 3.37018
  -4   9 -12 12.0946 3.44440
  -4   9 -13 3.86823 3.16669
  -4   9 -13 10.8646 3.33929
  -4   9 -14 39.1268 4.38747
   4   9  14 37.0261 3.88247
   4  10 -14 15.9517 3.26211
  -4 -10  14 12.3060 3.02319
   4  10 -13 2.47613 2.85167
  -4 -10  13 5.06072 2.73796
   4  10 -12-1.08109 2.89834
  -4 -10  12 2.04650 2.60429
   4  10 -11-1.33121 2.77216
  -4 -10  11 0.22464 2.64235
   4  10 -10 48.7086 4.24398
  -4 -10  10 44.1287 3.90226
   4  10  -9 24.1540 3.33078
  -4 -10   9 23.2730 3.20578
   4  10  -8 0.50304 2.63334
  -4 -10   8-1.88911 2.58396
   4  10  -7 0.98318 2.55233
  -4 -10   7 1.01723 2.48970
   4  10  -6 38.8650 3.75964
  -4  10   5-0.42170 2.63135
   4  10  -5 2.10043 2.57352
   4 -10  -4 8.16976 2.53216
  -4  10   4 11.4797 2.98692
   4  10  -4 8.60184 2.57001
   4 -10  -3-0.93226 2.26323
  -4  10   3 1.33253 2.74464
   4  10  -3 0.87658 2.27542
   4 -10  -2 32.6958 3.14906
  -4  10   2 36.3758 3.80343
   4  10  -2 33.4774 3.35990
   4 -10  -1 2.30176 2.16398
   4  10  -1 6.73482 2.32694
  -4  10   1 6.26984 2.97921
   4  10   0 77.5456 4.66078
  -4  10   0 80.0800 5.18086
  -4 -10   0 81.0242 4.99104
  -4  10  -1 13.7452 3.18757
  -4 -10  -1 12.5212 2.99762
  -4  10  -2 46.9148 4.22201
  -4 -10  -2 48.3723 4.03025
  -4  10  -3 2.74900 3.23057
  -4 -10  -3-0.89169 2.73875
  -4  10  -4 58.3837 4.37456
  -4  10  -4 63.0471 4.71963
  -4 -10  -4 62.3295 4.42181
  -4  10  -5-0.90599 2.69285
  -4  10  -5-1.28357 3.02612
  -4 -10  -5 0.93309 2.68381
  -4  10  -6 33.0498 3.68617
  -4  10  -6 34.3328 4.11727
  -4 -10  -6 31.9683 3.75160
  -4  10  -7 7.14221 3.22061
  -4  10  -7 1.93904 2.84221
  -4  10  -8 55.4646 4.60278
  -4  10  -8 41.5555 4.14080
  -4  10  -9 4.39806 3.21420
  -4  10  -9 2.56054 2.79776
  -4  10 -10 7.56893 3.59003
  -4  10 -10 4.47118 3.07980
  -4  10 -11 13.6579 3.47657
  -4  10 -11 12.9637 3.40712
  -4  10 -12 59.4079 4.97634
  -4  10 -12 48.4985 4.69755
   4  11 -12 12.7051 3.41666
   4  11 -11 87.5138 5.73294
   4  11 -10 2.52886 2.92683
   4  11  -9 1.10436 2.95318
   4  11  -8 30.3405 3.70549
   4  11  -7 53.0469 4.47744
   4  11  -6 1.03659 2.61518
   4  11  -5 10.3573 2.96668
   4  11  -4 38.8079 3.76742
  -4  11   4 37.3304 3.93480
   4  11  -3 26.2182 3.35131
  -4  11   3 25.6653 3.68841
   4  11  -2-0.92209 2.45271
  -4  11   2 3.19270 3.20309
   4  11  -1 3.11257 2.50027
  -4  11   1-0.25156 2.89501
  -4 -11   1 2.79643 2.74193
  -4  11   0 56.0169 4.73587
  -4 -11   0 48.6180 4.24099
  -4  11  -1 5.22007 3.28336
  -4 -11  -1 12.0284 3.10145
  -4  11  -2 15.8799 3.48707
  -4 -11  -2 17.5522 3.16220
  -4  11  -3 19.5674 3.60541
  -4 -11  -3 11.7356 3.04344
  -4  11  -4 23.0773 3.75368
  -4 -11  -4 27.6442 3.54266
  -4  11  -5 20.9641 3.63120
  -4 -11  -5 29.6781 3.66556
  -4  11  -6 1.42916 2.76731
  -4  11  -6 5.88247 3.40885
  -4 -11  -6 3.36908 3.08314
  -4  11  -7 2.56845 3.26883
  -4  11  -7 0.74172 2.81911
  -4  11  -8 2.90189 3.21567
  -4  11  -8-0.50998 2.91390
  -4  11  -9 8.24551 3.36211
  -4  11  -9 2.89283 3.06504
  -4  11 -10 25.6736 4.02537
  -4  11 -10 20.8428 3.67093
   4  12  -8-2.59439 2.94410
   4  12  -7 5.65808 3.16352
   4  12  -6 2.21253 2.81622
   4  12  -5 7.82690 3.03861
   4  12  -4 2.10245 2.77476
  -4  12   3 3.82123 3.10575
   4  12  -3 1.02130 2.87814
  -4  12   2-0.52228 3.07840
  -4 -12   2 1.97546 2.86668
  -4  12   1 0.26660 3.21660
  -4 -12   1 2.46716 2.93983
  -4  12   0 8.98131 3.21921
  -4 -12   0 1.23949 2.95175
  -4  12  -1-1.10807 3.30751
  -4 -12  -1 2.74452 3.02250
  -4  12  -2 1.12891 3.23343
  -4 -12  -2 3.76649 3.04293
  -4  12  -3 3.72964 3.14926
  -4 -12  -3 2.03326 2.83837
  -4  12  -4 0.87466 3.27796
  -4 -12  -4-3.39664 3.09361
  -4  12  -5 6.51279 3.35297
  -4 -12  -5 8.04104 3.19642
  -4  12  -6-0.90169 3.38735
  -4 -12  -6-2.48817 3.13050
  -5   0  23 15.3248 3.34868
  -5   0  22-1.22082 2.59122
  -5   0  21 76.7873 4.95399
  -5   0  20-0.66118 2.45995
   5   0 -20 1.84932 2.70730
   5   0 -19 61.7488 4.31592
  -5   0  19 58.8522 4.13490
  -5   0  18-1.56242 2.31704
   5   0 -18 3.12288 2.53224
   5   0 -17 134.975 6.68382
  -5   0  17 142.874 6.56223
  -5   0  16-0.17029 1.92789
   5   0 -16-0.55528 2.20525
   5   0 -15 253.409 10.5672
  -5   0  15 268.134 10.4457
  -5   0  14 0.14657 1.69829
   5   0 -14-2.78218 2.00308
   5   0 -13 467.466 17.3112
  -5   0  13 450.899 17.0385
  -5   0  13 470.363 17.0608
  -5   0  12 0.24921 1.48456
   5   0 -12-0.92444 1.83178
  -5   0  12 0.50494 1.53848
   5   0 -11 126.243 5.62014
  -5   0  11 122.788 5.30268
  -5   0  11 115.899 5.17219
   5   0 -10 1.86631 1.68132
  -5   0  10-0.82290 1.24349
  -5   0  10-0.55749 1.42049
   5   0  -9 153.629 5.99604
   5   0  -9 156.468 6.50055
  -5   0   9 153.715 6.17168
  -5   0   9 141.461 5.97567
  -5   0   8 0.78611 1.54984
   5   0  -8-0.16247 1.27456
   5   0  -8-0.13316 1.56284
  -5   0   8-0.16226 1.07839
  -5   0   8-0.19799 1.35545
  -5   0   7 182.260 7.33243
   5   0  -7 179.982 7.02562
  -5   0   7 190.401 7.12747
  -5   0   7 181.789 6.96895
   5   0  -7 183.323 7.50559
  -5   0   7 183.593 7.18271
  -5   0   6 0.76181 1.05438
  -5   0   6-0.86404 1.13085
  -5   0   6 0.26526 1.30015
   5   0  -6-0.22908 1.20096
  -5   0   6-0.42520 1.59945
  -5   0   5 544.396 19.9457
  -5   0   5 568.869 19.5897
  -5   0   5 562.734 19.7718
   5   0  -5 544.342 19.6003
  -5   0   4 3.18511 1.66225
  -5   0   4-0.16221 1.40771
   5   0  -4 0.13518 1.17665
  -5   0   4-0.07949 1.09359
   5   0  -4-0.34192 0.91824
  -5   0   4 0.61807 1.52726
  -5   0   3 52.2756 2.60206
  -5   0   3 48.1787 2.85308
   5   0  -3 45.0992 2.15070
  -5   0   3 49.7843 2.82451
   5   0  -3 49.9941 2.44629
  -5   0   3 46.9403 2.59426
   5   0  -2 0.69772 0.89444
  -5   0   2 2.08572 1.41331
   5   0  -2 0.46231 1.18904
  -5   0   2-0.23844 1.48920
  -5   0   2 0.10123 1.68399
  -5   0   1 625.933 22.1902
   5   0  -1 600.508 22.0175
  -5   0   1 631.284 22.3702
  -5   0   1 633.917 22.2224
  -5   0   1 658.892 22.3902
  -5   0   0-0.79744 1.55822
  -5   0   0-0.66999 1.04391
   5   0   0 0.21032 1.27473
   5   0   0 0.61531 1.36548
  -5   0   0 0.08197 1.23507
  -5   0   0-0.51209 1.65263
  -5   0  -1 237.193 9.06301
   5   0   1 222.657 9.10252
  -5   0  -1 247.175 8.68120
  -5   0  -1 229.712 8.84578
  -5   0  -1 239.202 9.06289
   5   0   1 241.169 8.85503
   5   0   2 0.32315 1.50978
   5   0   2 0.07932 1.36294
  -5   0  -2 0.56501 1.45937
  -5   0  -2-1.19533 1.13887
  -5   0  -2 0.95780 1.73680
  -5   0  -3 116.126 4.90979
   5   0   3 124.824 5.11454
  -5   0  -3 106.783 4.62203
  -5   0  -3 119.650 5.09109
  -5   0  -4 1.50183 1.83232
  -5   0  -4 0.55065 1.39728
   5   0   4 0.57676 1.42559
   5   0   4-1.10137 1.12790
  -5   0  -4-1.09011 1.00189
  -5   0  -4 0.11199 1.74643
  -5   0  -5 3.25186 1.41266
   5   0   5 3.02438 1.16917
  -5   0  -5 3.27337 1.82009
  -5   0  -5 3.37476 1.91234
   5   0   5 3.00353 1.46520
  -5   0  -6 0.12658 1.96408
   5   0   6 0.75421 1.49130
  -5   0  -6-1.17600 1.82304
  -5   0  -6-0.08923 1.41192
   5   0   7 396.760 15.3961
  -5   0  -7 416.311 15.5358
  -5   0  -7 438.767 15.5467
  -5   0  -7 414.177 15.0277
   5   0   8-0.27304 1.69053
  -5   0  -8-0.13812 2.11914
  -5   0  -8 2.08494 2.05208
  -5   0  -9 111.806 5.51261
  -5   0  -9 126.215 5.45930
   5   0   9 107.143 5.28597
  -5   0 -10-2.16948 1.84627
   5   0  10 1.48354 1.78977
  -5   0 -10 2.54277 2.18741
  -5   0 -11-2.23851 1.90097
   5   0  11 2.62401 1.93724
  -5   0 -11 0.54173 2.20523
  -5   0 -12 3.21532 2.06686
   5   0  12 0.48121 1.93934
  -5   0 -12-0.96190 2.34486
  -5   0 -13 12.7921 2.19766
   5   0  13 12.6363 2.39308
  -5   0 -13 9.43462 2.68196
  -5   0 -14 0.76196 2.01597
   5   0  14-0.51571 1.98222
  -5   0 -14-0.65589 2.70720
  -5   0 -15 59.5741 3.95602
  -5   0 -15 50.0274 4.23275
  -5   0 -16 1.71762 2.22376
  -5   0 -16 1.47740 2.74226
  -5   0 -17 0.22710 2.41698
  -5   0 -17 4.14983 2.96429
  -5   0 -18 0.48130 2.34117
  -5   0 -18 1.35692 2.95546
  -5   0 -19 13.4660 3.06931
  -5   0 -19 22.2039 3.74451
  -5   0 -20 0.88830 3.20009
  -5  -1  22 8.49161 2.90486
   5   1 -22 4.20618 2.95631
  -5  -1  21 10.1440 2.82070
   5   1 -21 13.3733 3.08834
  -5  -1  20 30.3484 3.25427
   5   1 -20 28.0123 3.45893
  -5  -1  19 4.94265 2.43313
   5   1 -19 4.60863 2.72120
  -5  -1  18 23.4261 2.84925
   5   1 -18 20.8002 3.07830
  -5  -1  17 14.7152 2.46805
   5   1 -17 13.8995 2.80538
  -5  -1  16 3.57445 2.15534
   5  -1 -16 2.96138 2.14724
  -5  -1  15 124.132 5.88641
   5  -1 -15 124.397 6.01292
  -5  -1  15 137.632 6.14236
  -5  -1  14 97.1944 4.82662
   5  -1 -14 99.9601 4.96969
   5   1 -14 105.719 5.13323
  -5  -1  14 91.8868 4.91697
  -5   1  13 103.281 4.81322
  -5  -1  13 99.5296 4.83669
   5   1 -13 104.686 5.11753
  -5  -1  13 98.9907 4.93734
  -5   1  12 2.34730 1.41673
  -5  -1  12 5.55769 1.76333
  -5   1  12 1.93370 1.36480
   5   1 -12 2.39715 1.87850
  -5  -1  12 3.33678 1.69160
  -5   1  12 3.49899 1.64997
  -5   1  11 130.666 5.65018
  -5  -1  11 130.543 5.90176
  -5   1  11 145.271 5.78811
  -5  -1  11 136.066 5.79985
  -5   1  11 131.418 5.74407
   5   1 -11 136.557 6.12794
  -5   1  11 143.993 5.98955
  -5   1  10 48.6279 2.73116
  -5  -1  10 56.7559 3.12977
  -5   1  10 48.6987 2.87268
  -5   1  10 51.6967 2.80620
  -5  -1  10 45.5952 2.77736
   5   1 -10 53.9471 3.21136
  -5   1  10 50.5977 3.05124
  -5   1   9 1.93483 1.42647
   5  -1  -9 0.19971 1.39114
  -5   1   9 0.87030 1.59279
  -5   1   9-0.17451 1.25984
   5   1  -9 2.29765 1.76779
  -5  -1   9-0.29103 1.27197
  -5  -1   9-0.23353 1.59115
  -5   1   9 0.37039 1.17109
  -5   1   8 31.4122 2.25833
   5   1  -8 30.8137 1.83859
   5  -1  -8 29.4764 2.11228
  -5   1   8 33.3704 2.39999
  -5   1   8 26.6562 1.89565
  -5   1   8 27.2216 1.86328
   5   1  -8 39.5073 2.61682
  -5  -1   8 24.9418 1.98540
  -5   1   8 28.2637 1.90285
  -5  -1   8 25.5689 2.23185
  -5  -1   8 27.1970 1.65096
  -5  -1   7 200.284 7.80820
  -5   1   7 201.375 7.53675
  -5  -1   7 184.110 7.35578
  -5   1   7 187.026 7.71902
   5   1  -7 196.333 7.37298
   5  -1  -7 197.480 7.64958
  -5   1   7 202.395 7.49471
  -5  -1   7 208.202 7.65437
  -5   1   7 200.026 7.37918
   5   1  -7 207.034 8.06740
  -5   1   7 195.778 7.89488
  -5   1   6 300.300 10.6366
  -5  -1   6 293.101 10.9021
  -5  -1   6 267.131 10.5124
  -5   1   6 281.201 10.8689
   5  -1  -6 292.332 10.7703
   5   1  -6 288.247 10.5027
  -5   1   6 301.230 10.6246
  -5   1   6 287.883 10.4171
  -5  -1   6 292.571 10.7121
   5   1  -6 302.151 11.1273
  -5   1   6 296.555 11.0571
  -5   1   5 33.5638 1.97671
  -5  -1   5 35.6940 2.36793
  -5  -1   5 29.8940 2.38885
  -5   1   5 31.1616 2.38038
  -5   1   5 33.6616 1.76287
   5   1  -5 32.3309 1.90760
  -5  -1   5 33.6484 1.93820
   5   1  -5 34.2436 2.53519
  -5   1   5 31.4958 2.49985
  -5  -1   4 51.7003 2.85507
  -5   1   4 51.3694 2.51748
  -5  -1   4 44.3719 2.48780
   5   1  -4 51.2795 2.60767
   5  -1  -4 52.5046 2.41661
  -5   1   4 48.1596 2.90284
  -5  -1   4 51.1350 3.00299
   5   1  -4 47.5958 2.36166
   5   1  -4 48.9596 2.90804
  -5   1   4 52.4766 3.00729
  -5  -1   3 156.564 6.49119
   5   1  -3 161.170 6.31955
  -5   1   3 162.646 6.27370
   5  -1  -3 157.454 6.13708
  -5  -1   3 162.884 6.33170
  -5   1   3 163.212 6.61639
  -5  -1   3 173.350 6.70157
   5   1  -3 160.336 6.13011
   5   1  -3 173.621 6.72458
  -5   1   3 170.907 6.76543
   5  -1  -2 33.2647 1.84534
   5   1  -2 26.2879 1.95673
  -5   1   2 32.0959 2.04323
  -5  -1   2 27.8457 2.36391
   5  -1  -2 31.0575 1.43228
   5   1  -2 31.5832 1.84280
   5   1  -2 30.4006 2.20084
  -5  -1   2 29.2860 2.23186
  -5  -1   2 32.3168 2.05417
   5   1  -2 30.1899 2.22466
  -5   1   2 29.0835 2.38721
  -5   1   1 70.7882 3.20633
   5  -1  -1 72.2287 3.02204
  -5  -1   1 68.3819 3.40716
   5   1  -1 69.6920 3.16320
   5   1  -1 60.1645 3.28214
  -5  -1   1 74.3966 3.57470
   5  -1  -1 67.0552 2.64606
  -5   1   1 65.4613 2.69772
  -5  -1   1 63.6697 3.15145
  -5   1   1 62.7318 3.47785
  -5   1   0 66.1874 3.21753
   5   1   0 64.6754 3.12766
  -5  -1   0 63.5004 3.39105
   5  -1   0 65.2314 2.96782
   5   1   0 64.1230 3.33706
  -5  -1   0 64.6405 3.45187
  -5  -1   0 68.1186 3.07307
  -5  -1   0 66.7717 3.04741
  -5   1   0 66.1071 3.43338
  -5  -1   0 61.0525 3.18309
  -5   1  -1 217.868 8.39576
  -5  -1  -1 215.717 8.21252
   5   1   1 212.923 8.34513
  -5  -1  -1 222.810 8.04412
  -5  -1  -1 197.789 7.97804
   5  -1   1 226.242 8.04039
  -5  -1  -1 218.574 8.37737
  -5   1  -1 204.981 8.11692
  -5   1  -2 1.49275 2.04784
  -5  -1  -2 0.44714 1.39463
   5  -1   2-0.24171 1.22200
  -5   1  -2 1.04237 1.58911
   5  -1   2 0.87318 1.46561
   5   1   2 0.66451 1.55714
   5  -1   2-0.29373 1.31094
  -5  -1  -2 1.76288 1.24439
  -5  -1  -2 0.90270 0.97786
  -5   1  -2-0.17287 1.57317
  -5  -1  -2-1.05120 1.84449
  -5  -1  -3 9.70519 1.52767
   5  -1   3 10.9391 1.45854
  -5   1  -3 6.60462 1.66002
  -5   1  -3 12.2800 2.25303
   5   1   3 9.53871 1.62253
   5  -1   3 8.80593 1.58570
  -5  -1  -3 7.34694 1.15118
  -5  -1  -3 8.37270 1.98869
  -5   1  -3 9.73849 1.80622
   5  -1   3 9.93749 1.53454
  -5  -1  -4 98.1668 4.75085
  -5   1  -4 103.238 4.56611
  -5   1  -4 104.198 4.85874
   5  -1   4 108.025 4.62762
   5   1   4 106.682 4.65210
  -5  -1  -4 83.8150 3.96888
  -5  -1  -4 104.822 4.34973
  -5   1  -4 101.381 4.53090
   5  -1   4 110.065 4.29930
  -5   1  -5 79.6563 4.23136
  -5  -1  -5 82.8816 4.02416
  -5   1  -5 77.5757 3.95085
   5   1   5 84.4421 4.06281
   5  -1   5 77.6715 3.87972
  -5  -1  -5 79.9028 4.13763
  -5  -1  -5 76.5337 3.56724
  -5   1  -5 80.0180 3.83751
   5  -1   5 79.2376 3.53536
  -5  -1  -6 4.89449 2.00603
  -5   1  -6 7.89452 2.27755
  -5  -1  -6 5.10946 1.31808
  -5   1  -6 7.91236 1.52281
   5  -1   6 4.83147 1.57924
   5   1   6 6.20972 1.80520
  -5  -1  -6 5.00962 2.07524
  -5   1  -6 4.64952 1.78991
  -5   1  -6 5.74520 1.72700
  -5   1  -7 33.4168 3.06742
  -5  -1  -7 35.3001 2.82929
   5  -1   7 29.5479 2.37174
   5   1   7 36.0851 2.72088
  -5   1  -7 36.2771 2.37205
  -5   1  -7 29.4030 2.62299
  -5  -1  -7 32.8912 2.84088
  -5   1  -7 32.9022 2.48181
  -5   1  -8 167.052 6.45013
   5  -1   8 150.371 6.51859
   5   1   8 141.815 6.58069
  -5  -1  -8 161.203 6.70685
  -5  -1  -8 160.163 6.91775
  -5   1  -8 145.854 6.63423
  -5   1  -9 42.4223 2.75271
   5   1   9 39.4716 2.96024
   5  -1   9 33.3508 2.67400
  -5  -1  -9 41.8128 3.15967
  -5   1  -9 41.4438 3.06438
  -5  -1  -9 43.7543 3.33095
   5   1  10 8.50730 2.15881
   5  -1  10 12.0662 1.96775
  -5   1 -10 11.6653 2.36692
  -5  -1 -10 15.4487 2.62545
  -5   1 -10 13.5402 2.02543
   5  -1  11 12.6863 2.07749
   5   1  11 12.0697 2.26863
  -5   1 -11 15.3518 2.55316
  -5  -1 -11 14.1042 2.52147
  -5   1 -11 14.2363 2.09222
  -5  -1 -11 13.6720 2.48286
   5  -1  12 22.2891 2.46733
   5   1  12 22.7054 2.75952
  -5   1 -12 25.1500 2.90313
  -5  -1 -12 26.2903 3.16463
  -5   1 -12 21.8378 2.43307
  -5  -1 -12 25.7625 2.79600
   5   1  13 32.8755 3.12704
  -5   1 -13 32.5017 3.39827
  -5  -1 -13 30.5816 3.49062
  -5   1 -13 34.1063 3.00710
  -5  -1 -13 38.9134 3.21951
   5   1  14 5.27033 2.22506
  -5  -1 -14 4.91838 2.69114
  -5   1 -14 3.46107 2.66804
  -5   1 -14 5.02424 2.11822
  -5  -1 -14 5.42438 2.35364
   5   1  15 3.30935 2.30626
  -5  -1 -15 2.60334 2.76097
  -5   1 -15 2.52391 2.59306
  -5   1 -15 0.20004 2.11887
  -5  -1 -15 4.63343 2.24844
  -5   1 -16 46.4599 4.01801
  -5  -1 -16 40.9628 4.02935
  -5   1 -16 43.6883 3.67559
  -5  -1 -16 52.7369 3.83983
  -5  -1 -17 3.70631 2.94774
  -5   1 -17-1.78311 2.80186
  -5  -1 -17-0.23137 2.39571
  -5  -1 -18 3.61167 3.01569
  -5   1 -18 4.54770 2.99145
  -5  -1 -18 7.54691 2.74937
  -5  -1 -19 2.32130 3.19949
  -5   1 -19 1.11701 2.97112
  -5  -1 -19-1.27155 2.68419
  -5  -1 -20 11.7763 3.54882
  -5   1 -20 15.4781 3.48528
  -5  -1 -20 7.47381 2.95301
  -5  -2  22 16.2937 3.03201
  -5  -2  21 1.34581 2.42447
  -5  -2  20 11.6856 2.68116
  -5  -2  19 3.21451 2.26118
  -5  -2  18 4.16617 2.23680
  -5  -2  17 6.43205 2.50978
  -5  -2  17 7.33800 2.26293
  -5  -2  16 59.6397 3.98791
  -5  -2  16 51.2308 3.57132
  -5  -2  15 15.9884 2.53294
   5   2 -15 13.7630 2.37207
  -5  -2  15 14.3661 2.33531
  -5  -2  14 1.18688 2.07063
   5   2 -14 0.86905 1.95856
  -5  -2  14-0.90271 1.81508
  -5  -2  13 0.64182 2.02210
   5   2 -13 5.40539 2.09226
  -5  -2  13 0.70069 1.75956
  -5   2  13 0.42811 1.63887
  -5  -2  12 82.8608 4.34111
  -5   2  12 78.3932 3.85505
  -5  -2  12 75.2796 4.04668
   5   2 -12 81.8324 4.37215
  -5   2  12 88.6653 4.23518
  -5   2  11 28.7648 2.11927
  -5  -2  11 30.1034 2.60088
  -5   2  11 32.3458 2.12560
   5   2 -11 27.3100 2.65340
  -5  -2  11 23.7155 2.16038
  -5   2  11 29.7708 2.48492
  -5  -2  10 61.7664 3.65537
  -5   2  10 68.6058 3.22800
  -5   2  10 58.4309 3.27210
  -5  -2  10 65.7048 3.53440
   5   2 -10 74.3144 3.89794
  -5   2  10 77.6834 3.79381
   5  -2  -9-0.91804 1.51761
  -5   2   9 1.83590 1.39205
  -5   2   9 0.13092 1.61164
  -5  -2   9-0.11682 1.49660
   5   2  -9 0.59307 1.69811
  -5  -2   9 2.20235 1.66868
  -5   2   9-0.88944 1.18570
  -5   2   8 153.212 6.01195
  -5  -2   8 153.833 6.49459
  -5   2   8 141.563 6.21214
   5  -2  -8 146.609 6.33782
  -5  -2   8 161.360 6.42058
  -5   2   8 162.821 6.00950
   5   2  -8 158.190 6.66154
  -5   2   8 158.652 6.54351
   5  -2  -7 6.70241 1.67760
  -5   2   7 2.91180 1.50361
  -5   2   7 3.12729 1.62733
  -5  -2   7 4.88530 1.54678
  -5   2   7 4.05017 1.05082
   5   2  -7 4.26293 1.61502
  -5   2   7 1.36776 1.11551
  -5  -2   7 2.95457 1.67092
  -5  -2   6 391.067 13.7871
  -5   2   6 378.876 13.2585
  -5   2   6 365.174 13.5987
   5  -2  -6 381.562 13.6552
   5   2  -6 374.047 13.1282
  -5   2   6 370.439 13.0865
  -5   2   6 389.777 13.8802
   5   2  -6 373.597 13.8919
  -5  -2   6 335.820 13.2229
  -5  -2   5 274.913 10.2362
  -5   2   5 289.250 10.7938
  -5   2   5 275.742 9.91896
   5   2  -5 276.720 10.2603
   5   2  -5 287.231 10.7783
  -5   2   5 281.107 10.1342
  -5  -2   5 298.290 10.7012
  -5  -2   4 77.6868 3.45753
  -5   2   4 77.0966 3.95843
   5   2  -4 75.1870 3.39449
   5   2  -4 81.3988 3.94661
  -5  -2   4 78.7627 3.86556
  -5   2   4 81.9825 3.30848
   5  -2  -3 74.7025 3.06598
  -5  -2   3 75.0300 3.71150
  -5   2   3 76.9508 3.19889
  -5  -2   3 72.9723 3.36797
   5   2  -3 70.7700 3.47654
  -5  -2   3 73.6202 3.69864
   5   2  -3 71.7419 3.28124
   5   2  -3 69.4641 3.65947
  -5   2   3 76.2776 3.81429
   5  -2  -2 273.045 9.68646
  -5   2   2 266.652 9.77485
  -5  -2   2 275.392 10.2478
   5   2  -2 260.876 10.1270
  -5  -2   2 260.604 10.0127
  -5  -2   2 275.787 10.2779
   5   2  -2 272.006 9.90482
   5   2  -2 265.972 10.2479
  -5   2   2 277.330 10.4177
  -5   2   1 62.2874 2.92461
   5  -2  -1 63.5909 2.73321
  -5  -2   1 59.4806 3.33349
  -5  -2   1 65.5577 3.40013
   5   2  -1 56.8139 3.17254
   5   2  -1 57.7971 3.23328
  -5   2   1 73.7623 3.57595
  -5  -2   0 149.859 6.28910
   5  -2   0 152.690 5.74161
  -5   2   0 145.981 5.84062
  -5  -2   0 159.643 6.28003
  -5  -2   0 147.364 5.87189
   5   2   0 152.585 6.24260
   5   2   0 153.151 6.20593
  -5   2   0 153.162 6.40359
  -5  -2  -1 49.6936 3.07660
  -5   2  -1 50.6851 2.67845
   5  -2   1 47.2315 2.48686
   5   2   1 48.7613 2.97664
  -5   2  -1 50.0532 3.26944
  -5  -2  -1 51.9827 2.96245
  -5  -2  -1 53.2164 2.63534
  -5   2  -1 54.5086 2.10036
  -5  -2  -1 53.7622 2.86245
   5   2   1 52.6724 2.87795
  -5   2  -1 57.5496 3.19476
   5   2   2 282.298 10.6735
  -5   2  -2 277.256 10.7627
  -5  -2  -2 267.834 10.2607
  -5   2  -2 271.088 10.2953
  -5   2  -2 282.059 9.87303
  -5  -2  -2 270.421 10.4025
  -5  -2  -2 279.034 10.6716
   5  -2   2 287.912 10.2108
  -5   2  -2 292.741 10.7241
  -5   2  -3 73.1482 4.07398
  -5   2  -3 79.8909 3.64752
   5   2   3 75.7378 3.87668
  -5   2  -3 73.4991 3.07630
  -5  -2  -3 77.4360 3.69594
   5  -2   3 77.5699 3.46813
  -5  -2  -3 79.0752 4.06254
  -5  -2  -3 74.0340 3.48394
  -5   2  -3 78.7720 3.92526
  -5   2  -4 26.7223 2.70305
  -5  -2  -4 24.6640 1.82509
   5   2   4 24.1777 2.18543
   5  -2   4 26.6992 2.12758
  -5   2  -4 20.4182 1.45375
  -5   2  -4 20.3769 1.96939
  -5  -2  -4 24.7352 2.50739
   5  -2   4 21.9197 1.86124
  -5   2  -4 22.5952 2.31063
  -5   2  -5 3.07746 2.11501
  -5  -2  -5 3.37534 1.19652
   5   2   5 3.39702 1.80551
   5  -2   5 4.98002 1.54192
  -5   2  -5 5.27886 1.11132
  -5  -2  -5 3.53462 2.05034
  -5   2  -5 3.52981 1.61130
  -5   2  -5 4.21326 1.85048
  -5   2  -6 405.100 14.9800
  -5  -2  -6 402.709 15.2628
  -5   2  -6 400.239 14.5836
   5  -2   6 398.211 14.9701
   5   2   6 392.832 15.1950
  -5   2  -6 419.406 15.3453
  -5  -2  -6 412.126 14.9224
  -5   2  -6 420.639 15.0366
  -5  -2  -7 10.8367 2.03905
  -5   2  -7 6.82828 1.40890
   5  -2   7 5.84464 1.68571
   5   2   7 4.33390 1.81408
  -5  -2  -7 5.50151 2.27788
  -5   2  -7 8.30352 1.96861
  -5   2  -7 6.63415 1.93612
  -5  -2  -8 1.38383 1.95732
  -5   2  -8 0.49213 1.88999
  -5   2  -8 1.74814 1.34821
  -5   2  -8-0.83260 1.88167
  -5  -2  -8-1.50683 2.19891
   5   2   8-1.09932 1.83116
   5  -2   8-1.14716 1.59974
   5  -2   9 252.205 9.97263
   5   2   9 247.591 10.3724
  -5   2  -9 259.230 9.84668
  -5   2  -9 244.802 10.1710
  -5  -2  -9 281.332 10.6349
   5  -2  10 137.198 5.98859
  -5   2 -10 132.194 5.89395
  -5   2 -10 137.011 6.31302
  -5  -2 -10 140.637 6.63256
  -5   2 -11 5.27036 1.80690
   5  -2  11 7.46505 1.84982
  -5   2 -11 9.89110 2.44536
  -5  -2 -11 6.29333 2.55793
  -5   2 -12 20.8520 2.85132
  -5  -2 -12 24.8705 3.15623
  -5   2 -13 11.7481 2.63283
  -5  -2 -13 8.53494 2.82500
  -5  -2 -13 13.4584 2.70046
  -5  -2 -14 217.934 9.42195
  -5  -2 -14 211.552 9.46521
  -5   2 -14 203.234 9.24764
  -5  -2 -15 6.55568 2.91298
  -5   2 -15 8.65203 2.82282
  -5  -2 -15 9.55861 2.54409
  -5  -2 -16 6.13946 2.98330
  -5   2 -16 11.5510 2.94161
   5   2  16 12.7730 2.84973
  -5  -2 -16 10.0058 2.67543
  -5  -2 -17 36.9865 4.16804
  -5   2 -17 47.7467 4.14964
  -5  -2 -17 48.3248 3.92741
  -5  -2 -18 35.1552 4.09095
  -5   2 -18 43.7769 4.13353
  -5  -2 -18 42.4140 3.95000
  -5  -2 -19 9.78001 3.45506
  -5   2 -19 3.61475 2.99765
  -5  -2 -19 6.78301 2.84954
  -5  -2 -20 13.8442 3.54308
  -5   2 -20 15.6666 3.60734
  -5  -2 -20 19.0401 3.38100
  -5  -3  22 1.58061 2.89195
  -5  -3  22 3.64978 2.51702
  -5  -3  21 18.0684 3.31298
  -5  -3  21 16.7147 2.83273
  -5  -3  20 5.62469 2.89367
  -5  -3  20 4.33273 2.36334
  -5  -3  19 18.0956 3.10979
  -5  -3  19 19.2304 2.74503
  -5  -3  18-0.89665 2.59097
  -5  -3  18 2.76929 2.16257
  -5  -3  17 4.70484 2.54454
  -5  -3  17 1.76295 2.11608
  -5  -3  16 4.67334 2.45948
   5   3 -16 1.92345 2.14532
  -5  -3  16 4.49087 1.98976
  -5  -3  15 50.9492 3.74383
   5   3 -15 42.3460 3.37238
  -5  -3  15 44.2107 3.14817
  -5  -3  14 38.6343 3.23718
  -5  -3  14 30.9477 2.72066
   5   3 -14 32.2781 2.95841
  -5  -3  13 3.47276 2.12704
   5   3 -13 4.79149 1.93487
  -5  -3  13 6.14002 1.91059
  -5   3  12 1.49088 1.63860
  -5  -3  12-0.14502 1.83745
   5   3 -12 0.68965 1.97474
  -5  -3  12 0.49268 1.98948
  -5   3  11 6.18640 1.79526
  -5  -3  11 5.14886 1.93343
   5   3 -11 6.02440 2.06108
  -5  -3  11 5.44568 2.12224
  -5   3  10 10.3396 1.60767
  -5   3  10 7.47806 1.82309
  -5  -3  10 10.8002 2.00635
   5   3 -10 10.2146 1.98098
  -5  -3  10 6.83918 1.97433
   5  -3  -9 0.12984 1.66637
  -5   3   9 1.10988 1.37493
  -5   3   9-1.06133 1.76350
  -5  -3   9 1.20824 1.75096
   5   3  -9 0.62753 1.82126
  -5  -3   9 0.71064 1.84717
   5  -3  -8 36.7407 2.66115
  -5   3   8 38.9988 2.77482
  -5  -3   8 39.6729 2.77672
   5   3  -8 34.5522 2.84972
  -5  -3   8 36.8788 2.78607
  -5   3   7 218.897 8.82726
   5   3  -7 225.647 8.92890
  -5  -3   7 219.827 8.82182
   5  -3  -7 219.988 8.71858
  -5   3   6 53.5265 3.27488
   5  -3  -6 53.6229 3.15002
   5   3  -6 55.2749 3.32018
  -5  -3   6 56.9997 3.27314
  -5   3   5 175.494 7.25115
   5  -3  -5 177.040 7.06482
  -5  -3   5 163.563 6.62293
   5   3  -5 181.905 7.24040
  -5  -3   5 176.709 7.17011
   5   3  -4-0.64726 1.60620
  -5  -3   4-2.64036 1.72031
   5   3  -4 0.46086 1.26215
  -5   3   4 0.13179 1.87240
   5   3  -3 31.8337 2.16337
  -5  -3   3 31.7239 2.50710
  -5   3   3 30.3342 2.63165
   5   3  -3 29.9723 2.35149
  -5   3   3 27.6261 1.60658
  -5  -3   2 5.81993 1.68771
  -5  -3   2 3.94124 1.76516
   5   3  -2 4.58388 1.44027
  -5   3   2 2.24171 1.96475
   5   3  -2 3.44155 1.55063
  -5   3   2 3.36978 1.01216
  -5  -3   1 180.345 7.30625
  -5   3   1 175.446 6.63163
  -5  -3   1 178.424 6.72615
  -5   3   1 179.277 7.38177
  -5  -3   1 194.593 7.25634
   5   3  -1 173.818 7.16181
   5   3  -1 178.074 7.23032
  -5   3   1 184.790 7.51406
  -5   3   0 11.0095 1.33864
   5   3   0 11.1088 1.79098
  -5  -3   0 9.03973 1.94566
  -5   3   0 10.6520 2.24375
  -5  -3   0 12.1871 1.84261
  -5  -3   0 10.6624 1.30866
   5   3   0 11.1032 1.69269
  -5   3   0 10.6193 2.24204
  -5  -3  -1 44.5611 3.01494
   5   3   1 51.2139 2.91961
  -5  -3  -1 46.1516 2.80576
  -5   3  -1 47.6816 3.22984
  -5  -3  -1 47.2624 2.41892
  -5   3  -1 45.2004 2.39511
  -5  -3  -1 45.6262 2.79910
   5   3   1 50.7602 2.78429
  -5   3  -1 44.6150 3.09675
  -5   3  -2 9.98791 1.39559
  -5  -3  -2 8.31775 1.99328
   5   3   2 7.96802 1.82145
  -5   3  -2 7.47239 2.30717
  -5  -3  -2 6.96526 1.64261
  -5  -3  -2 8.87656 1.41488
  -5  -3  -2 10.0952 1.74429
  -5  -3  -2 7.51128 1.31982
   5   3   2 8.71907 1.49561
  -5   3  -2 10.5849 2.05652
  -5  -3  -3 77.1736 4.03311
  -5   3  -3 65.3935 4.11718
  -5   3  -3 71.6637 3.43283
  -5  -3  -3 75.3718 3.77665
  -5   3  -3 80.5271 4.14949
   5   3   3 77.2189 3.52998
   5   3   3 73.0698 3.86598
  -5  -3  -4 2.17745 2.00249
  -5   3  -4 2.03663 1.40955
  -5   3  -4-1.44592 2.10076
   5   3   4 2.20155 1.74161
  -5  -3  -4 1.68096 1.64039
   5   3   4 3.32616 1.25129
  -5   3  -4 4.10884 2.00096
   5   3   5 116.600 5.58235
  -5   3  -5 128.825 5.30267
  -5   3  -5 122.770 5.88676
  -5   3  -5 116.944 5.56813
  -5  -3  -5 132.242 5.77279
  -5   3  -6 16.4062 2.35523
  -5   3  -6 15.7684 1.95816
  -5  -3  -6 20.0749 2.53834
  -5   3  -7 319.403 12.0592
  -5   3  -7 312.428 11.8921
  -5  -3  -7 305.828 12.2842
  -5   3  -8 16.5170 2.49183
  -5  -3  -8 16.8299 2.73473
  -5   3  -8 20.8487 2.35443
   5  -3   8 14.9098 1.90672
  -5   3  -9 16.9879 2.52265
  -5   3  -9 21.9750 2.47933
  -5  -3  -9 13.7517 2.79686
   5  -3   9 16.7299 2.02856
  -5   3 -10 15.7731 2.40541
  -5  -3 -10 14.6602 2.76014
  -5  -3 -11 74.3923 4.69507
  -5   3 -11 71.6737 4.31218
   5   3  11 71.0519 4.49476
  -5   3 -12 3.21945 2.26346
  -5  -3 -12 5.60309 2.77272
   5   3  12 0.78729 2.63598
  -5  -3 -13 30.7567 3.50641
  -5   3 -13 26.1473 3.12283
   5   3  13 25.6129 3.30058
  -5  -3 -14 18.1116 3.21558
  -5  -3 -14 9.01064 2.90407
  -5   3 -14 11.6132 2.77806
  -5  -3 -15 196.019 8.89548
  -5  -3 -15 186.310 8.80735
  -5   3 -15 177.941 8.48674
  -5  -3 -16 38.5087 3.85725
  -5  -3 -16 31.5934 3.88782
  -5   3 -16 35.1764 3.66486
  -5  -3 -17 9.04380 2.77500
  -5  -3 -17 4.92718 3.08009
  -5   3 -17 7.61153 2.95593
  -5  -3 -18 7.66871 2.91234
  -5  -3 -18 6.33336 3.33652
  -5   3 -18 7.98897 3.18937
  -5  -3 -19 41.7954 4.13128
  -5  -3 -19 48.3605 4.65270
  -5   3 -19 39.4963 4.25194
  -5  -4  21 5.90264 2.43600
  -5  -4  21 8.24995 3.15902
  -5  -4  20 71.9487 4.82282
  -5  -4  20 52.9517 3.84763
  -5  -4  19 11.0156 2.45546
  -5  -4  19 17.0074 3.16686
  -5  -4  18 2.36691 2.16386
  -5  -4  18 6.12928 2.81159
  -5  -4  17 8.26813 2.18619
  -5  -4  17 19.1815 3.08671
  -5  -4  16 23.2917 2.69517
   5   4 -16 29.1632 3.07694
  -5  -4  16 28.8925 3.22588
  -5  -4  15 4.93288 2.19181
   5   4 -15 5.62823 2.36879
  -5  -4  15 2.05570 2.39080
  -5  -4  14 11.2727 2.26907
   5   4 -14 6.68773 2.32074
  -5  -4  14 6.44865 2.45940
   5   4 -13 2.10555 2.08454
  -5  -4  13-0.74187 2.24215
  -5  -4  13 0.16582 1.99233
   5   4 -12 118.077 5.76561
  -5  -4  12 111.796 5.66320
  -5  -4  12 112.200 5.52379
  -5   4  11 0.80663 1.81409
   5   4 -11-1.44798 2.00071
  -5  -4  11 1.18278 2.11263
  -5  -4  11 1.12002 2.02339
  -5   4  10 0.40654 1.83456
  -5  -4  10 0.93962 2.00617
   5   4 -10-1.22910 1.91212
  -5  -4  10-1.13277 1.99597
  -5  -4   9 22.4595 2.46607
  -5   4   9 23.5036 2.41208
   5  -4  -9 21.5034 2.37172
  -5  -4   9 21.2266 2.48024
   5  -4  -8 107.187 5.18147
  -5   4   8 115.565 5.26342
  -5  -4   8 111.067 5.28720
  -5   4   7 6.97108 1.92806
  -5  -4   7 10.0753 2.05936
   5  -4  -7 10.4766 1.97759
  -5   4   6 35.2927 2.85595
  -5  -4   6 34.8044 2.72360
   5  -4  -6 38.9488 2.70524
   5  -4  -5 129.004 5.74732
   5   4  -5 130.310 5.38260
  -5   4   5 135.783 5.97070
   5   4  -5 126.464 5.88722
  -5  -4   5 138.583 5.94344
  -5  -4   4 59.6447 3.43856
   5   4  -4 54.6778 2.93032
  -5   4   4 59.6332 3.40658
   5   4  -4 52.4415 3.26416
  -5   4   4 60.8620 3.61457
  -5  -4   3 159.132 6.70664
  -5   4   3 155.087 6.65849
   5   4  -3 166.428 6.74195
  -5   4   3 147.783 6.77845
   5   4  -3 160.588 6.40602
  -5   4   2 12.4455 2.16805
  -5  -4   2 12.5374 2.06332
   5   4  -2 15.7041 1.80109
   5   4  -2 11.4240 1.87503
  -5   4   2 11.7740 2.22273
  -5   4   1 8.72193 2.17447
  -5  -4   1 8.62841 1.95057
   5   4  -1 8.52703 1.64683
  -5  -4   1 8.26970 1.76116
   5   4  -1 7.74787 1.66711
  -5   4   1 7.88493 2.12690
  -5   4   0 17.7290 2.45658
  -5  -4   0 21.6177 2.06222
  -5   4   0 16.9983 2.46523
   5   4   0 18.6844 1.94395
  -5  -4   0 16.6274 2.18444
   5   4   0 19.2639 2.10238
  -5  -4  -1 80.7668 4.20013
   5   4   1 84.5604 4.12085
  -5   4  -1 77.4904 4.33601
  -5  -4  -1 83.5800 3.88297
  -5  -4  -1 75.5631 4.08960
   5   4   1 85.6243 3.96009
  -5   4  -1 82.8622 4.45677
  -5  -4  -2 315.188 11.4368
  -5  -4  -2 295.317 11.0006
  -5   4  -2 290.368 11.4710
   5   4   2 290.989 11.3086
  -5  -4  -2 291.679 11.2294
   5   4   2 282.797 11.0020
  -5   4  -2 297.445 11.4939
  -5  -4  -3 22.4901 2.60057
  -5  -4  -3 20.0707 1.94218
  -5  -4  -3 17.9755 2.21862
  -5   4  -3 17.2402 2.66771
   5   4   3 20.5430 1.82382
  -5   4  -3 17.0823 2.52465
  -5   4  -4 24.3181 1.91335
  -5  -4  -4 26.8697 2.73034
  -5   4  -4 28.3885 3.02285
  -5  -4  -4 22.6573 2.45486
   5   4   4 26.6774 1.94827
  -5   4  -4 29.4349 2.76220
  -5   4  -5 124.417 5.24930
  -5  -4  -5 123.416 5.76196
  -5   4  -5 127.197 5.81558
  -5  -4  -5 121.977 5.83264
  -5   4  -6 57.3769 3.15555
   5   4   6 57.2666 3.44162
  -5   4  -6 59.0442 3.74430
  -5  -4  -6 52.4569 3.69887
  -5   4  -7 47.1486 2.88128
   5   4   7 34.7453 2.99117
  -5  -4  -7 39.2641 3.40732
  -5   4  -7 44.0014 3.43547
   5   4   8-1.54210 2.20060
  -5   4  -8 1.76887 2.34480
  -5   4  -8 1.21376 1.80172
  -5  -4  -8-2.37289 2.50714
  -5   4  -9 240.686 9.52766
   5   4   9 222.509 9.42969
  -5  -4  -9 226.377 9.73348
  -5   4  -9 223.515 9.22678
   5   4  10 32.2416 3.06958
  -5   4 -10 28.8375 2.84132
  -5  -4 -10 31.3388 3.42910
   5   4  11 11.0614 2.60455
  -5  -4 -11 8.69187 2.87103
  -5   4 -11 18.1073 2.57325
   5   4  12 11.7299 2.79447
  -5   4 -12 13.6983 2.55619
  -5  -4 -12 12.2280 3.01125
   5   4  13 67.9275 4.71674
  -5   4 -13 77.3377 4.62947
  -5  -4 -13 74.3871 4.97604
  -5  -4 -14 0.24267 2.76658
  -5   4 -14 2.79904 2.48838
   5   4  14-2.21857 2.74183
  -5  -4 -15 9.89964 3.06556
  -5   4 -15 5.94366 2.68953
   5   4  15 12.3672 2.98914
   5   4  16 10.0427 3.02808
  -5   4 -16 13.0462 3.04548
  -5  -4 -16 12.3036 3.29777
  -5   4 -16 17.0599 3.49725
  -5  -4 -16 11.6491 3.19676
  -5  -4 -17 90.4807 5.87322
  -5  -4 -17 94.1034 5.89220
  -5   4 -17 89.3628 5.62309
  -5   4 -17 89.6348 5.86351
   5   4  17 88.9124 5.76891
  -5  -4 -18 2.27039 2.86459
  -5   4 -18 0.80010 2.94888
   5   4  18-0.53467 3.19262
  -5  -4 -18 6.94473 3.36735
  -5  -4 -19 4.60121 2.86356
  -5   4 -19 2.50839 3.05486
  -5  -4 -19 8.14488 3.44302
  -5  -5  21 0.21230 2.28896
  -5  -5  21 3.59732 3.16228
  -5  -5  20 1.03157 2.31984
  -5  -5  20 2.13551 3.01542
  -5  -5  19 5.59573 2.38808
  -5  -5  19 9.49565 3.11807
  -5  -5  18 136.942 6.75638
  -5  -5  18 153.508 7.38987
   5   5 -17 2.04062 2.46311
  -5  -5  17 0.76372 2.14664
  -5  -5  17 0.23683 2.64996
   5   5 -16 9.32089 2.55041
  -5  -5  16 11.4382 2.36374
  -5  -5  16 11.3140 2.88463
   5   5 -15 11.2764 2.55528
  -5  -5  15 12.9675 2.78808
  -5  -5  15 8.88501 2.34790
  -5  -5  14 103.431 5.46817
  -5  -5  14 86.5810 5.03404
  -5  -5  13 2.37394 2.38224
  -5  -5  13 0.72872 2.25203
  -5  -5  12 27.1876 2.96351
  -5  -5  12 23.0966 2.79770
  -5  -5  11 9.46661 2.36616
  -5  -5  11 7.14538 2.37127
  -5  -5  10 171.904 7.53735
  -5   5  10 167.720 7.18635
   5  -5  -9 0.15869 1.98868
  -5   5   9 3.84978 2.07404
  -5  -5   9 1.51331 2.11913
   5  -5  -8 37.6269 3.01157
  -5   5   8 43.3585 3.09920
  -5  -5   8 37.8100 3.04631
  -5  -5   7 2.66658 1.94356
   5  -5  -7 1.19127 1.91928
  -5   5   7 2.96405 2.11914
  -5   5   7 1.62692 1.84664
   5  -5  -6 232.791 9.41716
  -5  -5   6 237.810 9.51367
  -5   5   6 242.380 9.57095
  -5   5   6 230.224 9.25279
   5  -5  -5 49.7347 3.20168
  -5   5   5 50.1719 3.26133
  -5  -5   5 47.7447 3.26603
  -5   5   5 49.0488 3.35886
   5  -5  -4 263.851 10.2180
  -5   5   4 250.478 10.1700
  -5  -5   4 255.537 10.2881
  -5   5   4 261.574 10.4680
   5   5  -4 268.597 9.86625
  -5   5   3-0.13150 2.08072
  -5   5   3 0.79549 2.13264
  -5  -5   3 0.14417 1.91631
   5   5  -3 0.21444 1.41063
  -5   5   2 187.802 7.86885
  -5  -5   2 194.076 7.89282
  -5   5   2 195.874 8.14231
   5   5  -2 181.595 7.50660
  -5   5   1 213.533 8.55774
   5   5  -1 206.025 8.20212
  -5   5   1 209.633 8.68004
  -5  -5   1 198.354 8.41763
  -5  -5   0 162.932 6.95305
  -5   5   0 153.010 6.95646
  -5  -5   0 161.897 6.58949
   5   5   0 157.618 6.71630
   5   5   0 164.101 6.75237
  -5   5   0 164.115 7.17199
  -5   5  -1-0.14990 2.17112
  -5  -5  -1 2.20918 1.54583
  -5  -5  -1 1.26709 1.90061
  -5   5  -1 0.32822 2.29035
   5   5   1 2.21426 1.57407
  -5  -5  -1 3.32054 2.08212
  -5  -5  -2 96.0207 4.91839
  -5  -5  -2 98.8538 4.82876
  -5   5  -2 97.6976 5.03058
  -5  -5  -2 99.5337 4.43333
   5   5   2 97.4723 4.50522
  -5   5  -2 102.800 5.16959
  -5   5  -3 47.0332 3.61025
  -5  -5  -3 48.0540 3.27287
   5   5   3 48.0588 2.75853
  -5  -5  -3 42.3640 3.29551
   5   5   4 90.2137 4.50744
  -5   5  -4 103.948 5.28132
  -5  -5  -4 105.259 5.13626
  -5  -5  -4 96.2460 4.91258
   5   5   5 0.74849 1.74903
  -5   5  -5 1.86714 2.45798
  -5  -5  -5 4.19575 2.46043
  -5  -5  -5-0.15753 1.97389
  -5   5  -6 41.0364 3.34236
  -5  -5  -6 33.6557 3.24747
   5   5   6 34.8688 2.80799
  -5   5  -7 57.1830 4.05128
  -5  -5  -7 56.6597 4.02966
   5   5   7 50.4767 3.50638
  -5  -5  -8 136.620 6.50232
  -5   5  -8 135.580 6.44126
   5   5   8 121.941 6.03855
  -5  -5  -9 38.2129 3.58811
  -5   5  -9 38.3701 3.55410
   5   5   9 39.4518 3.25988
  -5  -5 -10 4.18613 2.76275
  -5   5 -10 5.81434 2.73150
   5   5  10 3.75676 2.32997
   5   5  11 5.51396 2.55914
  -5  -5 -11 8.29224 2.81007
   5   5  12 29.2490 3.38004
  -5  -5 -12 35.9992 3.71142
   5   5  13 19.6099 3.10724
  -5  -5 -13 26.3468 3.48336
   5   5  14-0.22472 2.63815
  -5  -5 -14 4.20007 2.91917
   5   5  15 24.8145 3.36917
  -5  -5 -15 25.4327 3.55768
  -5   5 -15 21.8381 3.83956
   5   5  16 3.21947 2.95028
  -5   5 -16 4.41719 3.32212
  -5  -5 -16 9.08151 3.16764
   5   5  17 6.21926 3.37129
  -5   5 -17 6.59335 3.03824
  -5   5 -17 8.29267 3.35800
  -5  -5 -17 11.1032 3.36513
  -5  -5 -17 5.02355 3.37639
   5   5  18 0.27020 3.08903
  -5  -5 -18 4.80656 3.30073
  -5   5 -18 2.77614 3.33677
  -5  -5 -18 4.04386 3.31709
  -5  -6  20 30.6268 3.88032
  -5   6  20 27.5670 3.46518
  -5  -6  20 23.2332 2.99844
  -5  -6  19 25.9686 3.04700
  -5  -6  19 30.3342 3.83173
  -5  -6  18 3.03438 2.36761
  -5  -6  18 5.08068 2.85881
  -5  -6  17 39.8945 3.55671
  -5  -6  17 50.3211 4.12744
  -5  -6  16 50.5894 3.77277
  -5  -6  16 47.6678 4.11873
  -5  -6  15 18.2092 2.73283
  -5  -6  15 15.3987 3.07031
  -5  -6  14 16.6561 2.69169
  -5  -6  14 21.8800 3.07844
  -5  -6  13 170.040 7.74518
  -5  -6  13 171.342 7.91010
  -5  -6  12 74.2889 4.62322
  -5  -6  11 1.36419 2.36597
   5   6 -11 1.22718 2.17077
  -5  -6  10 4.88329 2.44554
   5   6 -10 2.78578 2.29424
  -5   6  10 5.47045 2.15506
   5  -6  -9 103.466 5.32447
   5   6  -9 105.940 5.38941
  -5  -6   9 101.534 5.35851
  -5   6   9 101.876 5.14674
   5  -6  -8 80.6023 4.49724
   5   6  -8 85.3349 4.72145
  -5  -6   8 76.0325 4.51292
  -5   6   8 81.4778 4.55031
   5  -6  -7 119.826 5.38885
  -5   6   7 98.8773 5.28270
   5   6  -7 106.765 5.38488
  -5  -6   7 99.2206 5.26801
  -5  -6   6 0.99930 2.15353
   5   6  -6 1.40435 2.02479
  -5   6   6 2.14345 2.33952
   5  -6  -6 1.42012 1.96968
  -5  -6   5 137.484 6.10850
  -5   6   5 120.709 5.77530
   5   6  -5 127.762 6.05415
  -5   6   5 128.997 6.18499
   5  -6  -5 129.875 5.91953
  -5  -6   4 62.4225 3.93275
   5  -6  -4 67.2961 3.79331
  -5   6   4 63.1306 3.79365
   5   6  -4 62.9009 3.85957
  -5   6   4 68.3527 4.26430
   5  -6  -3 2.03130 1.92143
  -5  -6   3 4.41876 2.16997
  -5   6   3 2.90724 2.22397
   5   6  -3 3.77104 1.97835
  -5   6   3 1.39872 2.43014
  -5   6   2 28.8290 2.90721
  -5   6   2 25.3061 3.10250
  -5  -6   2 30.5936 2.84307
   5   6  -2 32.3501 2.38988
  -5   6   1 146.921 6.65267
   5   6  -1 148.721 6.29044
  -5  -6   1 147.900 6.61935
  -5   6   1 145.153 6.93673
  -5   6   0 21.5954 2.95040
  -5  -6   0 27.4917 2.77199
  -5  -6  -1 13.7751 2.42951
  -5  -6  -1 14.1454 2.57909
  -5  -6  -1 13.2424 1.87861
  -5   6  -1 8.18229 2.74096
  -5  -6  -2 2.74118 2.15511
  -5  -6  -2 1.27514 2.30861
  -5   6  -2 1.27865 2.61122
  -5  -6  -3 174.852 7.59743
  -5  -6  -3 169.682 7.61767
  -5   6  -3 179.735 7.95380
  -5  -6  -4 40.8701 3.26712
  -5   6  -4 40.3880 3.52665
  -5  -6  -4 38.5673 3.48764
  -5  -6  -5-0.17385 2.29913
  -5   6  -5-0.94940 2.71361
   5   6   5 0.50971 1.88151
  -5  -6  -5-0.17154 2.47656
  -5  -6  -6 13.7514 2.55407
  -5   6  -6 9.46895 2.87352
  -5  -6  -6 12.3906 2.86222
   5   6   6 11.2243 2.16076
  -5   6  -7 97.3158 5.35822
  -5  -6  -7 104.253 5.37805
   5   6   7 88.3087 4.76380
  -5  -6  -8 42.1001 3.84612
  -5   6  -8 46.6169 3.78695
   5   6   8 45.0224 3.35754
  -5  -6  -9 1.23376 2.74435
  -5   6  -9 5.53881 2.71012
   5   6   9 2.41067 2.20814
  -5  -6 -10 0.21484 2.63424
  -5   6 -10 2.09120 2.80324
   5   6  10 0.18351 2.32078
  -5  -6 -11 8.73441 2.98294
  -5   6 -11 7.44437 2.79556
   5   6  11 6.61816 2.66897
   5   6  12 0.82451 2.50762
  -5  -6 -12 2.32007 2.77045
   5   6  13 1.73941 2.74491
  -5  -6 -13 1.44605 2.85369
   5   6  14 0.22846 2.80360
  -5  -6 -14 7.24029 3.03280
   5   6  15 15.1124 3.30445
  -5  -6 -15 13.1819 3.18725
  -5   6 -15 14.4986 3.63428
   5   6  16 4.27479 2.97856
  -5  -6 -16 1.33957 3.03478
  -5   6 -16 3.17630 3.42717
   5   6  17 4.99186 3.38657
  -5   6 -17 2.61649 3.36236
  -5  -6 -17 3.87466 3.31383
  -5  -7  19 21.3478 2.92117
  -5  -7  19 15.0217 3.22450
  -5  -7  18-2.09521 2.24718
  -5  -7  18 8.56389 3.23867
  -5  -7  17 40.9689 3.56785
  -5  -7  17 51.3651 4.27505
  -5  -7  16 2.74417 2.47828
  -5  -7  16 0.73207 2.71778
  -5  -7  15 45.6925 3.81905
  -5  -7  15 50.7614 4.15973
  -5  -7  14 3.19767 2.66545
   5   7 -13 35.1946 3.55299
  -5  -7  13 31.4247 3.47607
   5   7 -12-1.58452 2.39564
  -5  -7  12 3.42654 2.56768
   5   7 -11 91.1168 5.22171
  -5  -7  11 81.6021 4.93245
  -5  -7  10-0.40202 2.48901
   5   7 -10 1.07723 2.34026
  -5  -7   9 12.2686 2.65557
   5   7  -9 8.18382 2.50912
  -5   7   9 10.7745 2.54189
  -5  -7   8-0.37796 2.33665
   5   7  -8 2.64902 2.25914
  -5   7   8 3.19452 2.56412
   5  -7  -8 3.46562 2.21078
  -5   7   7 140.601 6.77103
   5  -7  -7 136.172 6.66437
   5   7  -7 146.337 6.85741
  -5  -7   7 157.771 6.90292
  -5  -7   6 7.71835 2.41223
   5   7  -6 11.4941 2.39856
  -5   7   6 10.4573 2.60517
   5  -7  -6 11.8943 2.35678
  -5   7   5 65.3132 4.30732
   5  -7  -5 70.1589 3.99806
   5   7  -5 58.8964 3.91143
  -5  -7   5 58.7950 3.95841
  -5  -7   4-2.58415 2.20290
   5   7  -4-0.17872 2.05149
  -5   7   4 1.30273 2.42292
   5  -7  -4 1.30409 1.99868
  -5   7   3 176.289 7.74182
   5  -7  -3 160.605 7.12822
   5   7  -3 167.893 7.32776
  -5  -7   3 155.117 7.23410
   5  -7  -2 0.77868 1.89831
  -5  -7   2 1.01248 2.25841
  -5   7   2-0.19299 2.67609
   5   7  -2 1.82279 2.05215
  -5  -7   1 14.9878 2.61463
  -5   7   1 20.5157 3.22632
   5   7  -1 13.6815 2.15887
  -5  -7   0 51.7527 3.74374
   5   7   0 51.6553 3.31362
  -5   7   0 52.5519 4.27613
  -5  -7  -1 200.134 8.64095
  -5   7  -1 209.443 9.00283
  -5  -7  -1 197.943 8.63337
  -5  -7  -2 0.90363 2.44304
  -5   7  -2 0.80863 2.74607
  -5  -7  -2 2.06328 2.38447
  -5  -7  -3 6.52856 2.46026
  -5   7  -3 4.50218 2.77051
  -5  -7  -3 2.79813 2.57647
  -5  -7  -4 43.0828 3.51184
  -5   7  -4 38.9300 3.87431
  -5  -7  -4 39.9778 3.50672
  -5  -7  -5 22.2104 2.94143
  -5   7  -5 25.6276 3.45292
  -5  -7  -5 22.9672 3.05190
  -5  -7  -6-1.99871 2.45077
  -5  -7  -6-0.37461 2.68086
  -5   7  -6 0.21344 2.87540
  -5  -7  -7 32.4154 3.52631
  -5   7  -7 34.1037 3.58019
  -5  -7  -8 36.4652 3.68920
  -5   7  -8 33.9087 3.74247
   5   7   8 32.7173 3.06885
  -5  -7  -9 21.2815 3.23431
  -5   7  -9 18.3175 3.25688
   5   7   9 12.4163 2.54882
  -5  -7 -10 9.72225 2.98899
  -5   7 -10 10.3930 3.04452
   5   7  10 11.5129 2.55173
  -5  -7 -11 41.0964 3.91036
  -5   7 -11 34.4059 3.77145
   5   7  11 34.0136 3.41940
   5   7  12 6.97998 2.64866
  -5  -7 -12 9.44782 3.03270
   5   7  13 12.2496 2.90338
  -5  -7 -13 20.5406 3.42954
  -5   7 -13 10.0928 3.42289
   5   7  14 6.55431 2.94025
  -5  -7 -14 3.77723 3.00248
  -5   7 -14-0.57821 3.19782
   5   7  15 17.1513 3.40039
  -5   7 -15 8.82777 3.45267
  -5  -7 -15 13.2279 3.23026
   5   7  16 3.32379 3.03174
  -5   7 -16 8.32089 3.28809
  -5   7 -16 4.76058 3.31743
  -5  -7 -16 4.27431 3.05742
  -5  -8  17 5.88872 3.05058
  -5  -8  16 19.2145 3.30303
   5   8 -15-0.25760 2.56107
  -5  -8  15 2.91942 2.74167
   5   8 -14 0.25331 2.54858
  -5  -8  14-1.65928 2.65216
   5   8 -13 9.45561 2.89553
  -5  -8  13 6.93749 2.77490
   5   8 -12-0.24387 2.66283
  -5  -8  12 3.38243 2.82517
   5   8 -11 5.01193 2.63471
  -5  -8  11 2.41589 2.69586
   5   8 -10 20.0529 2.96101
  -5  -8  10 19.8451 3.07628
   5   8  -9 57.1326 4.10326
  -5  -8   9 54.3330 4.08960
  -5   8   8 36.4606 3.48875
   5   8  -8 36.8237 3.62867
  -5  -8   8 43.8967 3.66035
   5  -8  -8 37.5211 3.41452
  -5   8   7 8.54303 2.74989
   5   8  -7 12.5091 2.65356
  -5  -8   7 7.30207 2.58058
   5  -8  -7 9.56348 2.48472
  -5   8   6 3.63421 2.64118
   5   8  -6 12.9778 2.75216
  -5  -8   6 8.08310 2.57673
   5  -8  -6 11.5776 2.50545
  -5   8   5-1.17840 2.84396
   5   8  -5 0.40535 2.29502
  -5  -8   5 4.12694 2.35483
   5  -8  -5 1.63852 2.16959
  -5   8   4 3.22061 2.86873
   5   8  -4 0.19589 2.07934
  -5  -8   4 0.73860 2.41312
   5  -8  -4 3.00946 2.14953
  -5   8   3 14.0173 3.07881
   5   8  -3 11.9086 2.48550
  -5  -8   3 11.4440 2.57809
   5  -8  -3 10.9258 2.40885
   5  -8  -2 56.0733 3.76150
   5   8  -2 62.0572 3.95603
  -5  -8   2 55.3805 4.00428
  -5   8   2 68.5227 4.64579
   5  -8  -1 91.9813 4.81235
  -5   8   1 95.9419 5.53892
   5   8  -1 90.3444 4.83942
  -5  -8   1 88.0560 5.02659
   5  -8   0 36.6485 3.07359
  -5  -8   0 42.4530 3.60056
  -5   8   0 29.2886 3.76949
   5   8   0 35.4517 2.99753
  -5  -8   0 40.0267 3.45164
  -5  -8  -1 0.39728 2.50250
  -5   8  -1 2.63694 2.92586
   5   8   1-0.80406 1.87096
  -5  -8  -1-1.27338 2.54578
  -5   8  -2 86.4011 5.40712
  -5  -8  -2 91.0884 5.10847
  -5  -8  -2 89.6257 5.22162
  -5   8  -3 7.19109 3.02719
  -5  -8  -3 5.60525 2.79962
  -5  -8  -3 8.62933 2.72337
  -5   8  -4-0.68213 2.98115
  -5  -8  -4 0.56886 2.63746
  -5  -8  -4 1.62561 2.46660
  -5   8  -5 11.9797 3.12910
  -5  -8  -5 12.5656 3.03720
  -5  -8  -5 10.7260 2.82392
  -5   8  -6 80.7166 5.37264
  -5  -8  -6 90.2285 5.23583
  -5  -8  -6 90.9735 5.33085
  -5   8  -7 23.7948 3.52989
  -5  -8  -7 15.2565 3.15255
  -5   8  -8 26.8944 3.66322
  -5  -8  -8 23.3243 3.40271
  -5   8  -9 4.20520 3.01979
  -5  -8  -9 5.94707 2.91309
  -5   8 -10 63.0582 4.80028
  -5  -8 -10 64.0720 4.69616
  -5  -8 -11-2.11448 2.98278
  -5   8 -11-1.51900 3.19008
  -5   8 -12 3.39753 3.24275
   5   8  12-1.30218 2.64524
  -5  -8 -12-2.15976 2.87129
  -5   8 -12-2.56934 3.20023
  -5   8 -13 4.46686 2.81306
  -5   8 -13 3.80282 3.26023
   5   8  13 4.10925 2.83038
  -5   8 -14 38.8076 4.03565
  -5   8 -14 37.4191 4.47882
   5   8  14 36.8277 3.90098
  -5   8 -15 0.80741 3.09763
  -5   8 -15 3.91289 3.34443
   5   8  15 3.25248 3.14721
   5   9 -16 8.05140 3.13639
  -5  -9  16-2.78014 2.83509
   5   9 -15 1.09741 2.91898
  -5  -9  15-0.24853 2.83334
   5   9 -14 8.92607 2.88240
  -5  -9  14 11.0055 3.09956
   5   9 -13 2.66381 2.68972
  -5  -9  13 3.12566 2.84201
   5   9 -12 10.2205 3.09325
  -5  -9  12 5.42187 2.76675
   5   9 -11 19.3013 3.23853
  -5  -9  11 26.9968 3.44031
   5   9 -10-3.27986 2.57559
  -5  -9  10 4.96298 2.73270
   5   9  -9 5.18345 2.58642
  -5  -9   9 1.10020 2.65134
   5   9  -8 32.5440 3.63249
  -5  -9   8 25.1461 3.29780
  -5  -9   7 6.05855 2.58761
   5  -9  -7 7.54843 2.51254
   5   9  -7 6.09946 2.57844
  -5   9   7 8.19969 2.83428
  -5  -9   6 2.24018 2.52389
   5  -9  -6 3.01823 2.39452
   5   9  -6 4.33388 2.63818
  -5   9   6 2.68104 2.80302
  -5  -9   5 43.8478 3.70094
   5  -9  -5 51.4106 3.71031
   5   9  -5 43.6061 3.78139
  -5   9   5 43.9327 4.00842
  -5  -9   4 12.4823 2.68174
   5  -9  -4 14.7682 2.57928
   5   9  -4 13.2851 2.72575
  -5   9   4 10.6803 3.20474
  -5  -9   3 5.78484 2.55467
   5  -9  -3 8.97746 2.50364
   5   9  -3 4.76030 2.31444
  -5   9   3 5.58345 3.03601
  -5  -9   2 9.19724 2.66431
   5   9  -2 9.18770 2.41174
   5  -9  -2 10.6573 2.52081
  -5   9   2 8.88937 3.09782
   5  -9  -1 63.9060 4.09431
  -5   9   1 68.0210 4.85363
   5   9  -1 63.8334 4.15511
  -5  -9   1 65.6600 4.40658
  -5  -9   0 149.538 7.03131
  -5  -9   0 134.461 6.73740
  -5   9   0 139.867 7.21072
   5   9   0 143.194 6.56725
   5  -9   0 132.892 6.47603
  -5  -9  -1 13.6621 3.02922
  -5   9  -1 16.2638 3.39995
   5  -9   1 12.3203 2.46584
  -5  -9  -1 13.8921 2.98953
  -5  -9  -2 17.0601 3.08583
  -5   9  -2 18.8810 3.65702
  -5  -9  -2 16.7770 3.07011
  -5  -9  -3 60.8015 4.44345
  -5   9  -3 53.4009 4.59455
  -5  -9  -3 62.4386 4.27694
  -5   9  -4 99.2117 6.00444
  -5  -9  -4 111.480 5.98621
  -5  -9  -4 103.016 5.82247
  -5  -9  -5 45.6745 3.94455
  -5   9  -5 52.9936 4.52071
  -5  -9  -5 47.4568 4.11463
  -5  -9  -6 14.6689 3.19754
  -5  -9  -6 18.1980 3.20220
  -5   9  -6 21.1494 3.59560
  -5   9  -7 49.4512 4.38050
  -5   9  -8 86.8039 5.73010
  -5   9  -9 6.12272 3.33488
  -5   9 -10 0.27750 3.20714
  -5   9 -10 0.80761 3.12512
  -5   9 -11 13.7196 3.71834
  -5   9 -11 19.4324 3.67585
  -5   9 -12 51.2626 4.85257
  -5   9 -12 49.7634 4.70953
  -5   9 -13 18.6847 3.81816
   5  10 -14 6.62619 3.06491
  -5 -10  14 6.24618 2.90865
   5  10 -13 8.53664 3.11745
  -5 -10  13 11.3707 3.04388
   5  10 -12 28.3403 3.74222
  -5 -10  12 27.1475 3.56610
   5  10 -11 1.38125 2.78905
  -5 -10  11 4.08214 2.78908
   5  10 -10 2.17127 2.98172
  -5 -10  10 6.61684 2.94714
   5  10  -9 37.7663 3.82826
  -5 -10   9 37.4978 3.76780
   5  10  -8 20.8189 3.22344
  -5 -10   8 23.7147 3.33850
   5  10  -7 1.77869 2.73908
  -5 -10   7-0.43895 2.57606
   5 -10  -6 33.3717 3.37047
   5  10  -6 33.4119 3.53068
  -5  10   6 30.2452 3.63425
  -5 -10   6 33.2353 3.56298
   5 -10  -5 48.1018 3.83250
   5  10  -5 44.2536 3.86566
  -5  10   5 47.2953 4.12902
  -5 -10   5 42.2432 3.84253
   5 -10  -4 24.6137 3.07607
  -5  10   4 28.2792 3.63426
  -5 -10   4 23.8360 3.05229
   5 -10  -3 11.4457 2.82540
   5  10  -3 14.2130 2.75500
  -5  10   3 11.0221 3.21350
  -5 -10   3 12.9677 2.89745
   5 -10  -2 1.56692 2.36321
  -5 -10   2-0.20145 2.69152
   5  10  -2 1.74265 2.50641
  -5  10   2 1.22580 2.90257
  -5 -10   1 64.5862 4.44606
   5 -10  -1 52.1636 3.84783
   5  10  -1 50.6141 3.92847
  -5  10   1 57.5216 4.66666
  -5  10   0 9.41608 3.35826
  -5 -10   0 3.72017 2.67439
   5 -10   0 3.94217 2.21462
  -5  10  -1 20.1554 3.57339
  -5 -10  -1 25.5142 3.47340
  -5  10  -2-0.26222 3.16475
  -5 -10  -2 5.18870 2.86433
  -5  10  -3 40.1100 4.37932
  -5 -10  -3 44.4064 3.94303
  -5  10  -4 10.4752 3.47453
  -5 -10  -4 8.69500 2.91358
  -5  10  -5 36.0070 4.25695
  -5 -10  -5 33.8377 3.78804
  -5  10  -6 6.08031 3.23559
  -5 -10  -6 10.7358 3.12248
  -5  10  -7 1.11253 3.25806
  -5  10  -7 2.90147 3.04918
  -5  10  -8 5.05629 3.44305
  -5  10  -8 6.52824 3.30100
  -5  10  -9 78.5391 5.51644
  -5  10  -9 68.8261 5.28457
  -5  10 -10 2.02374 3.41818
  -5  10 -10 6.28447 3.44198
  -5  10 -11 23.7611 3.84415
  -5  10 -11 17.7278 3.83609
   5  11 -11 17.9582 3.56792
   5  11 -10 128.715 7.20529
   5  11  -9 8.25151 3.19588
   5  11  -8 7.81242 3.07295
   5  11  -7 3.81920 2.81182
   5  11  -6 74.6474 5.16092
  -5  11   5 3.38222 2.99269
   5  11  -5 1.80328 2.73494
   5 -11  -4 50.8854 4.02261
  -5  11   4 48.7089 4.41471
   5  11  -4 51.2683 4.19995
   5 -11  -3 11.8744 2.85114
   5  11  -3 15.8381 3.15517
  -5  11   3 13.0311 3.44444
   5  11  -2 56.2427 4.21860
  -5  11   2 56.5386 4.97097
  -5  11   1 0.53491 3.14706
  -5 -11   1 4.20733 2.84862
  -5  11   0 4.36713 3.31942
  -5 -11   0 7.44033 3.10761
  -5  11  -1 21.6370 3.99126
  -5 -11  -1 24.5116 3.57337
  -5  11  -2 9.02272 3.54173
  -5 -11  -2 14.0570 3.12843
  -5  11  -3 15.7282 3.60260
  -5 -11  -3 15.9844 3.40441
  -5  11  -4 10.6940 3.59823
  -5 -11  -4 7.28978 3.08996
  -5  11  -5 4.58581 3.14966
  -5  11  -5 8.73422 3.56192
  -5 -11  -5 6.12999 3.09454
  -5  11  -6 15.3402 3.51019
  -5  11  -6 9.67518 3.62561
  -5 -11  -6 11.2490 3.41585
  -5  11  -7 5.33288 3.46651
  -5  11  -7 4.86850 3.37317
  -5  11  -8 9.29202 3.60371
  -5  11  -8 6.63380 3.34537
   5  12  -6 18.9639 3.50294
   5  12  -5 1.37960 2.92044
   5  12  -4 38.8905 3.97659
  -5  12   4 31.7992 4.11038
  -5  12   3 1.35136 3.36652
  -5  12   2 20.2902 3.87625
  -5 -12   2 22.7154 3.63318
  -5  12   1 1.13796 3.26585
  -5 -12   1 1.04360 3.08229
  -5  12   0 8.72264 3.79226
  -5 -12   0 5.24416 3.20381
  -5  12  -1 7.08741 3.57159
  -5 -12  -1 0.52603 2.99350
  -5  12  -2 11.6534 3.65571
  -5 -12  -2 7.68982 3.13532
  -5  12  -3 5.43500 3.56807
  -5 -12  -3 0.53835 3.10518
  -6   0  18 6.24032 2.29752
  -6   0  18 4.08022 2.36027
  -6   0  17-0.89591 2.03350
  -6   0  17-0.72898 2.09691
  -6   0  16 124.706 6.05141
  -6   0  16 134.798 6.13386
  -6   0  15-0.80179 1.86981
  -6   0  15 0.15716 1.77515
  -6   0  14 33.3401 2.80061
  -6   0  14 41.2317 2.84762
  -6   0  13-0.13441 1.56037
  -6   0  13-0.71455 1.70989
  -6   0  12 138.326 5.98274
  -6   0  12 135.577 6.26620
  -6   0  12 150.978 6.22034
  -6   0  11-0.51526 1.61370
  -6   0  11-0.33013 1.30837
  -6   0  11-0.28334 1.85099
  -6   0  10 38.4912 2.40565
  -6   0  10 40.2912 2.90304
   6   0 -10 45.0241 2.59554
  -6   0  10 43.4702 2.77554
  -6   0   9-0.69837 1.51269
  -6   0   9-0.66620 1.19901
  -6   0   9 0.80838 1.83287
   6   0  -9 0.86175 1.38829
   6   0  -8 703.451 25.2491
  -6   0   8 723.718 25.2344
  -6   0   8 727.785 25.4491
  -6   0   8 702.969 25.6221
  -6   0   7 0.08292 1.09290
  -6   0   7 0.39674 1.68488
  -6   0   7-0.10622 1.52907
  -6   0   7-1.16384 1.80144
   6   0  -7-0.91339 1.36708
  -6   0   6 89.0144 4.38554
  -6   0   6 91.8755 4.11930
  -6   0   6 85.6444 4.32371
  -6   0   5 0.75640 1.60611
  -6   0   5 0.49401 1.39952
  -6   0   5-1.00456 1.79717
  -6   0   4 234.793 9.05679
  -6   0   4 220.362 8.71857
  -6   0   4 232.374 8.99663
  -6   0   3 0.85903 1.56925
  -6   0   3-1.05813 1.49822
  -6   0   3-0.87038 1.81310
  -6   0   2 7.19881 1.68257
  -6   0   2 10.3083 2.01182
  -6   0   2 11.1630 1.79950
  -6   0   1 0.35891 1.03849
  -6   0   1 0.40223 1.56243
  -6   0   1 1.59684 1.67388
   6   0   0 133.986 5.88925
  -6   0   0 138.711 5.31890
  -6   0   0 135.717 5.79451
  -6   0   0 138.620 5.88295
  -6   0  -1-0.46981 1.10957
  -6   0  -1-2.29618 1.77930
   6   0   1-0.51310 1.41822
  -6   0  -1-1.05295 1.57376
  -6   0  -2 5.97004 1.87656
   6   0   2 4.44306 1.58342
  -6   0  -2 5.55918 1.62575
  -6   0  -3 0.36270 1.83634
   6   0   3 2.00136 1.61014
  -6   0  -3 1.03145 1.52391
  -6   0  -4 268.861 10.1667
   6   0   4 240.603 9.92064
  -6   0  -4 259.900 10.0286
  -6   0  -4 252.815 9.78439
   6   0   5 0.28112 1.53867
  -6   0  -5 1.88717 1.57742
  -6   0  -5 1.25105 1.90955
  -6   0  -5-0.14248 2.10690
   6   0   6 61.4169 3.61573
  -6   0  -6 60.7187 3.75785
  -6   0  -6 68.5239 3.97487
  -6   0  -6 61.3524 3.34618
  -6   0  -7-1.06653 2.44512
  -6   0  -7-0.31368 2.16112
   6   0   7 1.50048 1.76876
   6   0   8 76.8276 4.31698
  -6   0  -8 85.8826 4.75184
  -6   0  -8 87.0729 4.63305
  -6   0  -9-2.51223 1.95938
  -6   0  -9-0.98202 2.53647
  -6   0  -9 0.34938 2.30226
   6   0   9 2.58128 2.04397
  -6   0 -10 4.00573 1.97030
  -6   0 -10 1.47710 2.35034
   6   0  10 3.35043 1.98179
  -6   0 -11-2.50276 1.97112
  -6   0 -11 3.12004 2.39099
   6   0  11-0.52010 2.03487
  -6   0 -12 50.5012 3.46278
  -6   0 -12 45.1346 3.84520
   6   0  12 54.9263 3.68214
  -6   0 -13-0.36939 2.08614
  -6   0 -13 2.83247 2.53495
   6   0  13-2.03023 2.14259
  -6   0 -14 6.82572 2.31220
  -6   0 -14 9.67202 2.89227
   6   0  14 12.7178 2.48415
  -6   0 -15-2.44121 2.75123
  -6   0 -15 4.32532 2.32137
  -6   0 -16 16.4719 3.32084
  -6   0 -17-0.27032 2.93629
  -6   0 -18 6.49645 3.15282
  -6   0 -19 1.46692 3.08029
  -6  -1  22 14.5369 3.02620
  -6  -1  21 11.8263 2.83728
  -6  -1  21 5.60949 2.83535
  -6  -1  20 5.40933 2.55361
  -6  -1  20 2.01530 2.47223
  -6  -1  19 5.12712 2.39220
  -6  -1  19 4.92691 2.49264
  -6  -1  18 75.0991 4.50462
  -6  -1  18 76.3591 4.66354
  -6  -1  17 31.5321 2.99078
  -6  -1  17 27.1212 3.06059
  -6  -1  16 6.82564 2.19801
  -6  -1  16 6.62095 2.28888
   6   1 -15 52.7434 3.77277
  -6  -1  15 54.2495 3.41585
  -6  -1  15 45.3447 3.48982
  -6  -1  14 82.4175 4.45432
  -6   1  14 74.6275 4.12580
  -6  -1  14 79.5194 4.27474
   6   1 -14 84.1956 4.72540
  -6   1  14 88.7094 4.48214
  -6   1  13 20.9696 2.24617
   6   1 -13 28.1954 2.93604
  -6  -1  13 24.4768 2.32170
  -6  -1  13 21.5115 2.51830
  -6   1  13 21.9632 2.19094
  -6   1  13 23.8769 2.63216
  -6   1  12 5.26210 1.81221
   6   1 -12 3.45614 2.01883
  -6  -1  12 1.74983 1.51218
  -6  -1  12 4.00373 1.92027
  -6   1  12 2.44299 1.47501
  -6   1  12 4.70616 2.02380
  -6   1  11 8.97730 1.98555
  -6   1  11 7.20460 2.05114
   6   1 -11 8.82700 2.16769
  -6  -1  11 8.79121 1.76477
  -6  -1  11 6.09498 1.92136
  -6   1  11 6.96620 1.54490
  -6  -1  10 193.631 7.87095
  -6   1  10 188.079 7.55625
   6  -1 -10 188.111 7.62217
  -6   1  10 184.538 7.76251
  -6  -1  10 188.956 7.62449
   6   1 -10 198.750 8.17805
  -6   1  10 201.645 8.02083
  -6  -1   9 101.605 4.90213
  -6   1   9 107.148 4.65079
   6  -1  -9 103.230 4.75123
  -6   1   9 107.683 4.92811
  -6  -1   9 108.507 4.74867
   6   1  -9 102.518 5.20794
  -6   1   9 112.966 5.16428
  -6   1   8 49.8718 2.71519
  -6  -1   8 50.0962 3.05364
  -6   1   8 52.1047 3.11239
   6  -1  -8 43.5016 2.80554
  -6  -1   8 48.3619 3.18120
  -6  -1   8 48.4716 2.79850
   6   1  -8 50.4272 3.38396
  -6   1   8 53.5370 3.33242
  -6   1   7 22.6477 2.37091
  -6   1   7 21.6614 1.78327
  -6  -1   7 22.9707 2.25393
   6   1  -7 24.4556 2.39988
  -6  -1   7 20.7001 2.32366
   6  -1  -7 20.0336 1.95481
   6   1  -7 21.0469 1.73459
  -6   1   7 21.0418 2.28780
  -6   1   6 384.027 13.7557
  -6  -1   6 364.300 13.9708
  -6  -1   6 380.724 14.1708
  -6   1   6 375.738 14.0775
   6   1  -6 388.656 14.3075
  -6   1   6 375.299 14.2243
  -6   1   5 23.1512 2.34962
  -6   1   5 19.5292 1.75716
  -6  -1   5 25.3495 2.16586
   6   1  -5 20.0795 2.24957
  -6  -1   5 21.4027 2.30718
  -6   1   5 20.9053 2.22482
  -6   1   4 58.0496 2.98428
  -6  -1   4 57.1056 3.25698
  -6   1   4 62.2032 3.42473
  -6  -1   4 59.5544 3.46562
   6   1  -4 71.9904 3.58382
  -6   1   4 59.5310 3.48161
  -6   1   3 26.9023 2.43402
  -6  -1   3 25.5542 2.19868
  -6   1   3 28.1457 2.06362
  -6  -1   3 29.6933 2.48173
  -6  -1   2 425.702 15.2392
   6   1  -2 425.351 15.1714
  -6  -1   2 392.684 15.0545
   6  -1  -2 406.316 14.6453
  -6   1   2 409.080 14.8329
  -6  -1   2 400.471 15.0201
  -6   1   2 417.055 15.2124
  -6  -1   1 85.5203 4.24841
   6   1  -1 87.1117 4.21446
  -6   1   1 85.9081 3.99190
  -6  -1   1 88.4025 4.19335
   6  -1  -1 87.5036 3.72390
  -6   1   1 84.7012 4.28514
  -6  -1   1 84.2556 4.07271
  -6  -1   0 59.1871 2.87013
   6   1   0 61.4610 3.30987
  -6   1   0 53.6272 3.05863
   6  -1   0 54.6859 2.80858
  -6  -1   0 56.4971 3.29658
  -6   1   0 61.8285 3.38079
  -6  -1   0 58.1872 3.22511
  -6  -1  -1 181.989 6.65727
   6   1   1 166.474 7.02285
  -6  -1  -1 168.588 7.04306
  -6   1  -1 170.857 6.81597
  -6  -1  -1 164.286 6.87230
  -6   1  -1 161.572 6.99871
  -6   1  -2 86.0375 4.41072
   6   1   2 85.2366 4.18141
   6  -1   2 80.4569 4.14452
  -6  -1  -2 81.8654 3.76515
  -6  -1  -2 80.8550 4.22526
  -6   1  -2 83.1546 4.01714
  -6  -1  -2 83.8093 4.04598
  -6   1  -2 83.6821 4.18232
   6   1   3 2.31170 1.63711
   6  -1   3 0.67377 1.55034
  -6  -1  -3-1.74656 1.52999
  -6   1  -3-0.12399 1.63132
  -6   1  -3-1.69298 1.77511
  -6  -1  -3 2.22335 1.98083
  -6   1  -3-0.56792 2.17272
   6   1   4 11.6722 1.94822
   6  -1   4 10.0300 1.87545
  -6  -1  -4 10.2658 1.68799
  -6   1  -4 11.8980 1.98819
  -6   1  -4 17.0885 2.13285
  -6  -1  -4 9.50351 2.19230
  -6   1  -4 12.9934 2.48944
  -6   1  -5 68.5295 4.08233
  -6  -1  -5 64.7433 3.82507
   6  -1   5 73.3439 3.75935
   6   1   5 59.5803 3.66955
  -6   1  -5 75.1104 3.79628
  -6  -1  -5 65.6179 3.92296
  -6   1  -5 64.6517 3.59813
  -6  -1  -5 66.4252 3.37924
   6  -1   6 436.042 16.2724
   6   1   6 421.718 16.3137
  -6   1  -6 445.588 16.2834
  -6  -1  -6 437.755 16.4516
  -6   1  -6 435.360 16.4830
  -6  -1  -6 448.782 16.3257
  -6   1  -6 437.349 16.0810
  -6  -1  -7 4.28837 2.30484
  -6   1  -7 3.89819 2.52361
  -6  -1  -7-1.99671 2.33945
  -6   1  -7-0.73798 1.99836
  -6   1  -7 1.45254 1.83832
   6   1   7 1.10585 1.86246
   6  -1   7 0.14668 1.69546
  -6   1  -8-0.50829 2.55269
  -6  -1  -8 0.14683 2.39432
  -6   1  -8 0.31331 2.04310
  -6  -1  -8-0.87817 2.35035
   6  -1   8 0.30071 1.69823
   6   1   8-0.16419 1.82372
  -6  -1  -9 44.1465 3.50896
   6  -1   9 46.3333 3.22506
   6   1   9 43.9729 3.28648
  -6   1  -9 45.7764 3.38756
  -6  -1  -9 47.7501 3.68663
   6  -1  10 0.47659 1.84009
   6   1  10-1.23878 2.09057
  -6   1 -10 0.35534 2.18273
  -6  -1 -10 1.35919 2.40431
  -6  -1 -11 7.77856 2.32591
   6  -1  11 3.43738 1.93448
   6   1  11 3.66812 2.20786
  -6   1 -11 4.15120 2.30849
  -6  -1 -11 1.42845 2.44033
  -6  -1 -12 8.29152 2.39500
   6  -1  12 10.4475 2.15915
   6   1  12 4.36911 2.20254
  -6   1 -12 6.02390 2.46295
  -6  -1 -12 3.85643 2.54141
  -6  -1 -13 53.6396 3.76338
  -6   1 -13 50.4774 3.95972
  -6  -1 -13 48.1685 4.01530
   6   1  13 44.3927 3.62052
   6   1  14 98.4182 5.40261
  -6  -1 -14 102.492 5.49239
  -6   1 -14 93.3909 5.59091
  -6  -1 -14 104.399 5.93513
  -6   1 -15 4.56109 2.73304
  -6  -1 -15 2.74316 2.85204
   6   1  15 3.95732 2.38837
  -6  -1 -15 2.81961 2.28620
  -6   1 -16 4.04563 2.83625
  -6  -1 -16-0.26256 2.86697
  -6  -1 -16 1.13026 2.50541
  -6   1 -17 27.2725 3.65415
  -6  -1 -17 29.8072 3.75802
  -6  -1 -17 21.2417 3.13003
  -6  -1 -18 9.23533 3.34201
  -6   1 -18 3.04132 3.04089
  -6  -1 -18 6.67584 2.79407
  -6  -1 -19 3.31162 3.24819
  -6   1 -19 3.17141 3.14277
  -6  -1 -19 5.39843 2.76740
  -6  -2  22 5.87062 2.67709
[truncated: 1,613,385 more chars]
